# Supplementary material for: Perceived stress and stress responses during COVID-19: The multiple mediating roles of coping style and resilience
Source: PLoS One. 2022 Dec 15;17(12):e0279071. doi: 10.1371/journal.pone.0279071 (PMC9754237; doi:10.1371/journal.pone.0279071)
Supplement: S1 Dataset — (XLSX) [file pone.0279071.s001.xlsx]

## Sheet: Sheet1
序号	提交答卷时间	所用时间	您的性别：	您的年龄	是否被封控	您的职业	对个人经济的担忧程度：	问卷一 最近一个月以来，您出现以下感受或想法的频率是：—1. 因一些意外事情的发生而感到心烦意乱。	2. 感到无法掌控生活中重要的事情	3. 感到神经紧张或“快被压垮了”	4. 对自己处理个人问题的能力有信心	5. 感到事情的发展和你预料的一样	6. 发现自己无法应付必须要做的事	7. 能够控制自己的愤怒情绪	8. 感到事情都在自己的控制之中	9. 因为一些事情超出自己的控制能力而愤怒	10. 感到问题堆积如山，不能克服	问卷二 最近一个月以来，您的心情如何？请在以下题目中选择合适的选项：—1. 容易紧张和着急	2. 吃得比过去少	3. 希望痛哭一场	4. 头脑没有平常那样清楚	5. 感到孤独	6. 觉得做人越来越没有意思	7. 对将来不抱有希望	8. 比过去注意力(记忆力)有下降	9. 觉得闷闷不乐，情绪低沉	10. 感到担忧	11. 相信即使个人努力，也不能获得成功	12. 与异性密切接触时兴趣减少	13. 因为一阵阵头晕而苦恼	14. 觉得自己可能要发疯	15. 容易生气和发火	16. 抽烟或饮酒增加	17. 懒得活动	18. 坐立不安，自己也不知该做什么	19. 因为头痛、颈痛或背痛而苦恼	20. 容易衰弱和疲乏	21. 如果有可能，真想砸碎一些东西	22. 睡眠比以往差	23. 心烦意乱或觉得惊慌	24. 觉得自己是个无用的人，没人需要我	25. 感到害怕	26. 过去感兴趣的事现在没有兴趣	27. 责怪自己	28.神经过敏，心中不踏实	问卷三 如果你在生活中遇到了挫折或困难时，你通常采取的态度和做法是：—1.通过工作学习或一些其他活动解脱	2.与人交谈，倾诉内心烦恼	3.尽量看到事物好的一面	4.改变自己的想法，重新发现生活中什么重要
1	2022/3/31 11:37:09	223秒	1	28	1	2	5	1	1	1	4	4	1	4	4	1	1	1	2	1	1	1	1	1	1	1	1	1	1	1	1	1	1	2	1	1	1	1	3	1	1	1	1	1	1	2	4	4	4
2	2022/3/31 11:43:58	172秒	2	23	1	1	3	2	2	1	3	2	2	4	3	2	2	1	2	1	1	1	1	1	1	1	1	1	3	1	1	1	1	2	1	2	2	1	1	1	1	1	1	1	1	3	3	4	4
3	2022/3/31 11:46:07	313秒	1	24	1	2	3	5	5	5	5	1	5	1	1	1	5	5	1	1	5	5	5	5	5	5	5	5	5	1	1	1	1	5	1	1	1	1	1	1	1	1	1	1	1	4	1	3	1
4	2022/3/31 11:46:52	264秒	2	25	1	2	5	4	2	1	5	4	1	5	4	3	1	4	4	1	1	3	1	1	1	3	4	1	1	1	3	1	1	1	1	1	1	1	2	1	1	1	1	1	1	4	3	4	2
5	2022/3/31 11:47:14	357秒	2	25	1	1	4	2	1	1	4	4	2	4	4	2	2	1	1	1	1	1	1	1	2	1	1	1	1	1	1	1	1	1	1	2	2	1	1	1	2	1	1	1	1	2	4	3	4
6	2022/3/31 11:47:18	302秒	2	39	1	2	3	4	4	4	3	4	3	3	3	3	3	3	3	3	3	3	3	3	3	3	3	3	3	3	3	3	3	3	3	3	3	3	3	3	3	3	3	3	3	3	2	3	3
7	2022/3/31 11:49:16	496秒	2	24	1	2	2	2	2	2	2	2	2	4	3	2	2	2	2	1	1	1	1	1	1	1	1	1	1	1	1	1	1	1	1	1	1	1	1	1	2	2	1	1	1	2	2	2	2
8	2022/3/31 11:51:20	213秒	2	25	2	1	5	2	1	1	4	3	2	4	4	2	1	2	1	1	1	1	1	1	3	1	2	1	1	2	1	1	1	3	1	3	3	1	1	2	1	1	1	2	1	3	4	4	4
9	2022/3/31 11:52:02	426秒	2	44	1	2	5	1	1	1	5	4	1	4	4	1	1	2	1	1	1	1	1	1	1	1	1	1	1	1	1	1	1	1	1	1	1	1	1	1	1	1	1	1	1	4	4	4	4
10	2022/3/31 11:52:11	226秒	1	26	1	1	2	5	5	5	4	1	4	3	2	4	3	4	4	4	4	4	3	3	4	4	5	4	4	3	3	4	1	2	3	5	3	2	5	3	3	2	2	5	2	3	2	3	3
11	2022/3/31 11:52:42	274秒	2	29	1	1	5	3	2	2	5	5	2	5	4	1	2	1	4	1	1	1	1	1	2	1	1	1	1	1	1	1	1	3	2	1	2	1	1	1	1	1	1	1	1	3	3	3	4
12	2022/3/31 11:53:41	390秒	1	28	1	2	5	4	3	3	4	3	2	2	3	3	4	4	4	1	4	3	1	1	5	4	4	1	1	3	3	3	3	5	3	4	5	2	5	5	1	1	2	2	1	3	3	4	3
13	2022/3/31 11:54:25	241秒	1	29	2	2	2	3	3	3	3	3	3	3	3	3	3	3	1	1	1	2	2	1	1	2	2	2	2	2	2	2	1	2	2	2	2	2	2	2	2	2	2	2	2	4	4	4	4
14	2022/3/31 11:56:47	240秒	2	19	1	2	5	3	4	3	2	3	2	3	2	1	1	4	1	4	2	4	4	2	3	3	2	2	2	1	2	2	1	2	1	1	2	4	2	1	4	2	1	3	1	2	4	3	2
15	2022/3/31 11:57:53	849秒	2	48	1	2	4	2	2	1	4	3	1	5	4	2	1	2	1	1	1	2	1	1	1	1	1	3	1	1	1	1	1	1	1	1	1	1	1	1	1	1	1	1	1	3	3	4	3
16	2022/3/31 12:02:05	425秒	1	44	1	2	5	2	2	1	4	4	2	4	4	2	1	2	1	1	2	1	1	1	2	2	2	2	2	2	1	2	1	2	2	2	2	1	1	2	1	1	2	1	2	4	4	4	4
17	2022/3/31 12:02:39	745秒	2	38	2	1	1	3	2	2	4	4	2	2	2	5	3	4	1	1	1	3	1	1	2	2	4	2	1	1	1	2	1	1	3	2	3	2	3	2	1	2	1	2	2	3	4	2	2
18	2022/3/31 12:02:42	340秒	1	30	2	2	5	4	4	4	4	2	4	5	3	2	4	3	1	2	3	1	1	1	3	2	3	5	2	2	3	2	1	4	3	2	3	2	2	3	1	1	2	2	3	3	3	4	3
19	2022/3/31 12:04:05	813秒	2	51	2	2	2	2	1	3	5	2	1	5	3	2	1	4	1	4	1	1	1	1	2	2	1	1	2	1	1	2	1	3	1	1	1	1	3	2	1	1	2	1	1	2	3	4	3
20	2022/3/31 12:04:48	250秒	2	20	2	2	3	4	5	2	3	3	3	3	2	2	2	3	1	1	1	2	1	1	1	1	2	2	2	2	1	2	1	3	1	3	2	1	3	2	1	2	2	1	2	2	2	3	3
21	2022/3/31 12:04:48	311秒	1	26	1	2	4	2	3	1	3	3	3	4	3	2	2	2	3	1	1	1	1	2	2	2	2	2	1	1	1	2	1	3	2	3	2	1	1	1	2	1	2	2	2	2	2	2	3
22	2022/3/31 12:04:49	219秒	1	28	1	2	1	4	4	4	2	2	4	2	2	4	4	4	3	4	4	4	4	4	4	4	4	4	2	4	4	4	1	3	4	4	5	2	4	4	4	4	4	4	4	1	1	1	2
23	2022/3/31 12:10:15	202秒	2	20	2	2	3	4	4	3	3	2	4	4	2	4	4	4	4	2	4	3	4	3	3	3	4	4	4	2	3	4	1	5	5	5	2	4	2	3	4	3	4	4	4	3	1	2	2
24	2022/3/31 12:11:34	327秒	1	41	1	2	3	1	1	1	1	4	2	4	2	2	2	1	3	1	1	1	1	1	1	1	2	2	2	1	1	1	1	3	1	1	1	1	1	1	1	1	1	1	1	2	2	4	4
25	2022/3/31 12:12:06	184秒	1	34	1	2	2	5	5	4	4	4	4	3	2	4	4	4	4	4	4	4	4	4	4	4	4	4	4	4	4	4	4	4	4	4	4	2	4	4	3	4	4	4	4	2	2	2	2
26	2022/3/31 12:12:14	177秒	2	28	2	2	1	4	4	5	2	4	4	3	2	5	5	4	1	2	5	3	3	4	1	5	5	5	5	5	5	5	1	5	5	5	5	1	3	4	5	3	5	5	5	2	3	1	1
27	2022/3/31 12:12:22	346秒	1	34	2	2	5	2	2	1	4	3	2	5	4	2	1	2	2	1	1	1	1	1	2	1	2	1	1	1	1	1	1	2	2	1	2	1	2	1	1	1	2	1	2	4	2	4	4
28	2022/3/31 12:12:47	228秒	2	28	2	2	5	3	4	3	2	2	3	3	2	4	3	4	5	4	5	5	5	4	4	4	5	3	4	3	4	4	1	5	5	5	4	3	4	4	2	3	3	2	3	1	3	2	2
29	2022/3/31 12:12:53	389秒	2	21	2	2	4	2	2	4	2	3	3	3	2	3	4	4	1	2	1	1	1	1	2	1	1	1	2	1	1	1	1	2	1	1	2	1	1	1	1	1	1	1	1	4	3	4	4
30	2022/3/31 12:15:05	331秒	2	29	2	2	5	2	2	1	4	3	2	4	4	2	2	2	3	1	1	1	1	1	1	1	1	1	1	1	1	2	1	2	1	1	1	1	1	1	1	1	1	1	1	4	4	4	3
31	2022/3/31 12:16:23	270秒	1	44	1	1	5	2	2	2	5	3	2	5	5	2	3	2	4	1	3	2	1	1	4	2	2	2	3	1	2	1	3	4	2	2	2	1	3	1	1	1	1	1	2	3	3	3	3
32	2022/3/31 12:20:14	461秒	2	33	2	1	1	4	3	4	4	3	3	4	2	3	3	3	4	3	2	2	2	2	4	4	3	3	3	3	2	3	1	1	2	2	3	2	4	3	2	2	2	2	2	4	2	3	3
33	2022/3/31 12:20:58	203秒	2	30	2	2	4	2	2	1	5	4	2	3	4	3	2	2	1	1	1	1	1	1	1	1	1	1	1	1	1	2	1	1	1	1	2	1	1	1	1	1	1	1	1	4	4	3	3
34	2022/3/31 12:22:38	728秒	1	32	1	2	4	4	1	3	5	4	1	3	3	3	3	2	1	1	2	1	3	3	4	5	2	2	3	2	2	2	1	4	4	1	3	4	1	1	1	1	3	1	1	3	2	2	3
35	2022/3/31 12:22:39	591秒	2	28	2	2	3	3	3	3	3	3	3	4	3	2	3	3	1	2	2	2	1	2	2	1	2	2	2	1	1	2	1	3	2	2	2	1	2	2	1	2	2	2	2	2	4	3	2
36	2022/3/31 12:22:59	245秒	2	23	2	2	3	3	3	2	1	2	4	1	2	2	3	3	1	2	2	3	2	2	1	2	3	3	2	1	1	3	1	2	1	2	2	1	1	2	3	2	2	2	2	2	3	2	2
37	2022/3/31 12:23:15	347秒	2	26	2	2	2	3	5	3	1	3	3	3	2	4	3	2	4	1	1	4	4	4	1	3	1	1	2	1	1	2	1	4	1	1	2	4	1	2	1	1	4	4	5	2	1	1	1
38	2022/3/31 12:23:41	336秒	2	20	2	2	2	4	3	3	3	3	3	3	3	3	3	4	3	3	4	2	2	2	3	3	3	2	1	1	1	2	1	1	3	2	2	1	1	2	1	1	1	2	1	4	4	4	4
39	2022/3/31 12:24:32	587秒	2	28	2	1	2	2	3	1	3	2	1	2	2	2	3	3	1	1	2	2	2	2	2	3	2	3	1	1	1	2	1	4	2	1	4	1	1	2	2	2	2	2	2	2	4	3	2
40	2022/3/31 12:24:56	602秒	1	54	2	2	5	1	1	1	5	5	1	5	5	5	1	1	5	1	1	5	1	1	1	1	1	1	1	1	1	5	5	5	1	5	1	1	5	1	1	1	1	1	1	4	4	4	4
41	2022/3/31 12:26:12	624秒	1	49	2	2	3	3	2	1	4	3	2	4	4	2	1	2	3	1	1	2	1	1	2	2	2	1	2	1	1	1	1	1	1	2	1	1	1	1	1	1	1	1	1	4	3	3	4
42	2022/3/31 12:26:33	489秒	2	34	1	2	3	3	2	3	2	3	2	2	2	3	3	2	2	3	1	3	2	3	2	3	3	3	4	1	2	2	1	3	2	2	2	2	2	2	3	3	1	1	2	2	2	2	2
43	2022/3/31 12:28:07	382秒	1	30	2	2	3	3	3	2	3	3	3	3	4	3	3	2	1	1	2	1	2	2	3	2	2	2	1	2	2	2	1	4	1	2	4	2	1	2	2	1	1	1	2	3	3	4	2
44	2022/3/31 12:28:18	131秒	1	32	1	2	3	2	1	1	2	2	1	1	1	1	1	2	2	2	1	1	1	1	1	1	1	1	1	1	1	1	1	1	1	1	1	1	1	1	1	1	1	1	1	1	1	1	1
45	2022/3/31 12:28:28	343秒	2	37	2	2	4	2	2	1	5	4	2	3	3	3	2	2	3	1	1	1	1	1	1	2	1	2	1	1	1	2	1	3	1	1	2	1	2	1	1	1	2	1	1	2	2	3	3
46	2022/3/31 12:29:23	272秒	2	22	2	2	2	2	3	2	4	2	4	2	2	2	3	2	1	1	2	2	2	2	2	2	2	3	2	1	1	1	1	2	2	2	2	2	2	2	2	1	1	1	1	2	2	2	2
47	2022/3/31 12:31:36	229秒	1	30	2	2	4	3	2	1	4	3	3	5	4	2	2	3	3	2	2	2	1	1	2	2	2	1	1	2	1	2	1	4	2	4	4	1	4	2	1	3	1	3	2	2	2	4	3
48	2022/3/31 12:31:40	189秒	2	38	1	2	3	4	3	2	4	2	3	2	2	2	2	4	2	2	3	3	2	4	4	3	3	3	5	4	3	4	4	3	3	3	3	3	5	3	2	2	3	3	3	3	3	3	3
49	2022/3/31 12:33:46	897秒	2	30	1	2	3	2	2	1	2	2	2	2	2	2	2	1	1	1	1	1	1	1	1	1	1	1	1	1	1	1	1	1	1	1	1	1	1	1	1	1	1	1	1	4	4	4	4
50	2022/3/31 12:35:11	215秒	2	29	2	2	3	1	1	1	5	5	2	5	5	1	1	1	1	1	1	1	1	1	1	1	1	1	1	1	1	1	1	1	1	1	1	1	1	1	1	1	1	1	1	4	4	4	4
51	2022/3/31 12:36:54	468秒	1	28	2	2	3	3	3	2	4	3	3	4	4	2	3	2	1	1	2	4	3	3	2	2	2	2	2	1	1	2	1	4	2	3	3	2	3	3	2	2	3	2	2	2	2	3	3
52	2022/3/31 12:38:04	339秒	2	31	1	2	5	2	1	1	5	4	2	4	4	2	1	3	1	1	1	2	1	1	1	1	2	2	3	1	1	1	1	3	1	1	1	1	1	1	1	2	1	1	1	4	4	4	4
53	2022/3/31 12:38:55	182秒	2	28	2	2	3	2	3	1	3	2	3	5	3	2	3	2	3	1	2	1	1	1	2	1	2	2	4	1	1	1	1	3	1	1	2	1	2	1	1	1	1	1	1	4	3	4	4
54	2022/3/31 12:39:36	283秒	2	20	1	2	4	4	4	2	2	3	3	4	3	1	3	1	2	2	3	4	4	4	3	3	2	1	2	3	1	1	1	2	1	3	4	1	3	2	4	3	2	2	1	3	3	1	1
55	2022/3/31 12:40:36	659秒	2	38	2	2	3	5	5	5	2	3	3	3	3	5	3	5	1	2	4	3	3	3	4	4	4	5	5	5	5	5	1	5	3	3	4	5	5	5	5	5	5	3	5	4	1	2	2
56	2022/3/31 12:42:32	510秒	2	48	1	2	2	2	2	2	3	3	2	4	2	1	3	3	1	2	2	3	2	1	3	1	1	1	1	2	1	2	1	2	1	2	2	2	2	2	1	1	1	1	2	3	2	4	2
57	2022/3/31 12:42:34	292秒	2	28	2	2	1	5	3	2	4	2	3	4	2	3	2	5	3	5	4	3	1	1	4	5	5	4	4	1	2	5	1	2	4	1	4	3	3	4	1	2	3	1	3	4	4	4	3
58	2022/3/31 12:43:21	238秒	2	44	2	1	3	3	4	1	4	4	2	4	4	2	2	3	1	1	2	2	3	3	2	1	3	1	1	1	1	1	1	2	1	1	2	1	1	2	1	2	1	1	3	3	3	4	4
59	2022/3/31 12:44:03	824秒	2	53	2	1	5	4	4	4	3	5	4	3	3	4	4	4	5	5	3	5	4	4	4	5	5	4	4	2	3	4	1	4	5	5	4	5	4	4	3	4	4	2	4	4	3	3	3
60	2022/3/31 12:45:01	323秒	1	45	1	1	3	2	3	2	3	3	2	4	3	3	2	2	2	2	1	2	1	1	2	1	2	2	4	2	1	2	4	2	3	2	2	1	2	2	2	1	2	2	2	2	2	4	3
61	2022/3/31 12:53:20	308秒	2	42	2	2	2	3	3	1	4	3	2	2	3	3	1	2	1	1	1	1	2	2	2	2	3	3	2	2	1	2	1	1	1	1	3	2	3	1	1	2	1	1	1	3	3	3	3
62	2022/3/31 12:54:16	143秒	1	21	2	2	1	5	4	4	3	3	4	3	2	4	4	4	2	4	3	2	4	3	3	4	4	4	1	3	3	2	1	4	5	5	5	1	5	5	4	5	5	4	5	3	4	2	3
63	2022/3/31 12:58:01	251秒	2	21	2	2	4	2	3	2	4	3	3	4	2	3	4	1	1	1	2	1	3	1	3	1	4	2	4	2	2	4	1	3	3	4	4	2	1	3	1	3	1	3	2	4	3	2	3
64	2022/3/31 12:59:32	196秒	1	24	2	2	2	4	3	4	4	4	4	4	3	2	3	3	2	2	3	3	1	1	2	2	2	1	2	3	2	1	1	1	2	2	4	2	2	2	1	1	3	2	2	3	2	3	3
65	2022/3/31 13:00:54	319秒	1	47	1	2	3	3	2	3	4	3	3	4	4	3	3	2	3	3	3	4	3	3	3	3	3	3	1	3	2	2	1	1	2	2	2	2	2	2	2	2	2	2	2	2	3	3	3
66	2022/3/31 13:00:58	1391秒	1	27	1	2	5	2	2	2	5	4	2	4	4	3	2	2	1	1	2	1	1	1	1	1	1	1	2	1	1	1	2	2	2	1	1	1	2	2	1	1	1	2	1	4	3	2	4
67	2022/3/31 13:01:21	230秒	1	27	2	2	3	2	1	1	2	2	2	4	3	3	3	2	1	1	1	1	1	1	2	1	1	1	1	1	1	1	1	2	1	1	2	1	1	1	1	1	1	1	1	2	2	3	3
68	2022/3/31 13:01:45	349秒	2	31	2	1	2	2	2	3	3	3	2	3	2	2	2	4	1	1	2	2	1	1	4	1	2	1	1	1	2	2	1	1	1	2	2	1	4	2	1	1	1	1	1	2	2	4	4
69	2022/3/31 13:05:27	146秒	1	37	1	2	5	1	1	1	1	1	1	1	1	1	1	1	1	1	1	1	1	1	1	1	1	1	1	1	1	1	1	1	1	1	1	1	1	1	1	1	1	1	1	1	2	1	1
70	2022/3/31 13:06:16	261秒	2	35	2	1	3	1	3	1	4	4	2	4	3	1	3	2	1	1	1	1	1	1	2	1	1	1	2	1	1	1	1	4	1	4	3	1	2	1	1	1	1	1	1	4	4	4	4
71	2022/3/31 13:13:07	673秒	2	34	2	1	4	3	2	3	4	4	2	4	4	3	2	2	4	1	1	3	1	1	4	2	2	2	2	1	1	2	1	3	1	2	2	1	2	2	2	2	2	2	2	4	3	4	4
72	2022/3/31 13:16:16	412秒	2	46	1	1	4	2	1	1	5	3	2	3	1	2	2	3	1	1	1	1	1	1	1	1	2	1	3	1	2	2	1	5	2	1	3	2	3	2	1	1	1	2	1	4	4	3	2
73	2022/3/31 13:22:31	274秒	2	34	2	1	4	1	2	1	2	2	1	2	2	2	2	1	1	1	2	1	1	1	2	1	1	1	2	2	1	2	1	2	1	1	2	1	1	1	1	1	2	1	1	3	3	3	3
74	2022/3/31 13:24:20	211秒	1	24	1	2	2	2	3	2	3	2	3	5	3	2	3	2	1	2	2	3	2	2	3	2	2	2	2	1	1	2	1	3	3	1	2	1	2	1	2	2	2	2	1	3	3	3	3
75	2022/3/31 13:26:28	288秒	2	25	2	2	2	4	5	5	3	2	3	3	1	4	4	2	5	5	5	3	2	1	3	3	5	5	3	1	5	5	1	5	5	1	5	5	5	5	3	5	5	5	5	1	4	1	4
76	2022/3/31 13:27:40	452秒	1	29	2	2	3	3	3	2	4	4	1	3	3	1	1	2	1	1	1	1	1	2	5	1	2	2	1	1	1	1	1	1	1	1	1	1	1	1	1	1	1	1	1	4	4	1	1
77	2022/3/31 13:31:32	270秒	1	29	1	2	5	3	3	1	4	1	3	5	3	1	2	1	5	1	1	1	1	1	1	1	1	1	1	1	1	1	1	1	2	1	1	1	1	1	1	1	1	1	1	4	4	4	4
78	2022/3/31 13:42:24	293秒	1	29	2	2	2	2	3	2	3	3	3	3	2	4	3	2	4	1	1	2	1	1	1	2	3	1	4	1	1	2	2	1	2	1	2	1	1	1	1	1	1	2	2	4	3	4	3
79	2022/3/31 13:42:58	334秒	2	26	1	2	2	2	1	1	3	2	2	3	2	3	2	1	1	2	1	2	2	2	3	3	3	1	4	1	1	2	1	2	2	2	2	2	1	2	2	2	2	3	3	1	2	4	3
80	2022/3/31 13:44:48	430秒	2	24	1	2	3	3	4	2	4	4	1	3	3	3	1	3	1	1	5	3	4	1	2	2	4	1	1	1	4	3	1	2	4	4	3	4	2	3	2	1	1	2	3	4	4	4	4
81	2022/3/31 13:52:46	231秒	1	35	2	2	3	4	4	4	3	3	3	3	3	3	4	4	4	1	2	3	1	1	1	3	3	3	3	3	3	3	4	3	4	3	4	3	4	3	2	3	3	3	3	3	3	3	3
82	2022/3/31 14:06:12	443秒	2	35	2	1	2	3	3	2	3	2	2	5	3	3	3	3	3	3	3	2	2	2	3	4	4	4	4	2	1	3	1	4	2	3	4	3	4	4	4	3	3	3	3	2	2	2	2
83	2022/3/31 14:11:21	332秒	2	37	1	2	5	3	2	1	5	2	5	5	5	2	1	2	1	1	1	1	1	1	2	1	1	1	1	1	1	1	1	1	1	1	1	1	1	1	1	1	1	1	1	4	4	4	4
84	2022/3/31 14:12:46	573秒	1	52	2	2	5	2	1	1	4	4	2	4	4	2	2	2	1	1	1	1	1	1	1	1	1	1	1	2	1	1	1	1	1	1	2	1	1	1	1	1	1	1	1	4	4	3	4
85	2022/3/31 14:16:51	264秒	2	27	2	2	3	3	4	2	3	3	3	3	2	3	3	2	1	2	2	4	2	2	3	3	3	3	2	1	2	3	1	2	3	2	3	2	2	2	2	3	3	3	3	2	2	3	3
86	2022/3/31 14:21:07	229秒	1	22	1	2	4	3	2	3	4	2	2	4	2	4	4	4	2	1	1	3	1	1	3	3	3	2	2	1	1	3	3	3	1	1	3	3	2	2	2	2	3	1	2	2	2	3	3
87	2022/3/31 14:21:28	465秒	2	24	2	2	3	3	2	2	3	3	2	4	3	3	3	2	1	1	2	1	1	1	3	2	2	2	3	1	1	1	1	3	3	3	3	1	1	1	1	3	3	2	2	3	2	3	3
88	2022/3/31 14:43:58	241秒	1	26	1	2	5	4	2	4	2	3	4	2	3	4	3	3	3	3	3	4	3	1	1	2	2	3	4	1	1	2	4	4	4	4	3	4	5	2	1	1	1	1	1	4	4	3	3
89	2022/3/31 14:49:58	240秒	2	23	1	2	2	3	2	1	4	2	3	4	4	2	3	4	1	1	1	1	1	1	3	2	2	4	3	1	1	1	1	3	2	1	1	1	1	1	1	1	1	1	1	4	4	4	4
90	2022/3/31 15:00:38	1093秒	2	55	1	2	3	4	3	4	3	3	3	4	2	3	3	4	2	3	2	2	2	2	3	2	2	1	2	3	2	3	1	1	1	3	3	2	5	3	1	2	3	2	3	4	3	3	3
91	2022/3/31 15:02:10	531秒	1	36	1	2	2	5	4	5	2	4	5	3	2	4	4	4	3	3	4	4	4	3	3	4	4	2	2	1	2	3	3	4	3	2	3	4	4	3	2	3	2	3	3	2	2	1	2
92	2022/3/31 15:28:34	217秒	1	29	1	2	3	2	2	2	4	2	2	4	4	2	2	2	2	1	2	2	1	1	1	2	2	2	2	1	1	1	1	1	1	2	2	1	1	2	1	2	2	2	2	4	2	4	4
93	2022/3/31 15:30:53	232秒	2	26	1	2	5	1	1	1	5	4	1	3	4	2	3	2	1	1	4	1	1	1	1	1	1	1	1	1	1	1	1	1	1	1	1	1	1	1	1	1	1	2	1	2	3	4	4
94	2022/3/31 15:43:28	343秒	2	24	2	2	3	3	2	3	3	4	3	4	4	4	3	4	1	1	3	3	2	2	2	2	2	3	3	2	1	1	1	1	1	1	1	1	1	1	1	3	1	3	1	2	2	2	2
95	2022/3/31 15:44:16	518秒	2	25	1	1	5	2	2	2	4	3	1	4	3	1	2	2	4	1	1	2	1	1	1	1	1	1	1	1	1	1	1	1	1	1	1	1	2	1	1	1	1	1	1	2	4	3	1
96	2022/3/31 15:53:13	401秒	2	25	1	2	5	1	2	3	4	4	1	5	3	1	1	3	1	1	1	2	1	1	1	1	1	1	1	1	1	1	1	1	1	1	1	1	1	1	1	1	1	1	1	4	4	4	4
97	2022/3/31 15:55:40	276秒	2	24	1	2	3	3	3	3	3	3	2	4	3	3	2	2	1	1	1	1	1	1	1	1	2	2	1	1	1	1	1	1	1	1	1	1	1	1	1	1	1	1	1	4	4	3	3
98	2022/3/31 15:56:50	377秒	1	25	2	2	3	2	1	1	4	3	1	5	3	1	1	1	1	1	1	2	1	1	1	2	2	1	2	1	1	1	1	1	4	4	1	1	1	2	1	1	2	1	1	3	3	4	3
99	2022/3/31 15:57:45	255秒	1	31	1	2	5	5	3	5	4	2	3	3	3	4	4	5	2	1	3	3	2	4	4	4	4	4	2	1	5	5	1	5	3	1	1	2	3	4	1	1	2	3	3	3	4	3	3
100	2022/3/31 16:00:12	291秒	2	27	2	1	2	3	3	3	4	2	2	4	2	2	2	2	1	2	1	3	3	3	2	2	2	2	3	1	1	1	1	2	2	2	1	1	2	1	2	1	3	1	2	1	2	2	3
101	2022/3/31 16:02:39	153秒	1	25	1	1	3	5	5	5	4	2	2	3	3	2	5	4	4	3	5	3	5	5	5	5	5	5	5	4	4	4	1	3	4	3	5	5	5	3	5	5	4	4	5	3	3	3	3
102	2022/3/31 16:05:04	353秒	2	21	1	2	3	3	3	4	2	2	1	3	2	3	2	3	2	4	3	3	2	3	3	3	3	4	4	2	3	3	1	3	3	2	3	4	3	3	3	2	3	2	3	2	3	2	2
103	2022/3/31 16:06:00	323秒	1	26	1	2	4	3	4	3	2	3	3	4	3	2	3	3	3	1	2	2	2	3	3	3	4	4	3	2	2	2	1	2	3	1	2	1	3	3	3	2	3	3	3	3	3	3	3
104	2022/3/31 16:06:00	372秒	2	28	1	2	3	3	3	1	4	2	2	2	3	3	2	3	4	3	2	2	2	2	3	2	3	2	3	2	2	3	1	3	2	3	3	2	2	2	1	3	2	2	3	3	3	3	3
105	2022/3/31 16:08:56	329秒	2	19	1	2	2	4	4	3	3	2	4	3	2	3	2	4	3	1	2	2	4	2	2	2	2	2	2	1	2	3	1	4	4	3	4	1	1	3	4	1	1	3	3	1	4	2	4
106	2022/3/31 16:09:06	197秒	2	23	1	2	2	4	3	1	4	3	2	4	3	1	2	1	1	1	1	3	2	2	1	1	1	2	4	1	1	1	1	3	2	2	2	1	1	1	1	1	2	2	1	2	2	3	3
107	2022/3/31 16:11:03	744秒	2	21	1	1	3	2	4	2	3	3	2	4	3	3	2	2	1	1	2	2	1	1	2	2	3	4	2	2	1	1	1	4	2	1	3	1	3	2	1	3	3	1	2	4	2	3	3
108	2022/3/31 16:11:23	187秒	2	32	2	2	2	3	3	3	3	3	3	4	3	3	3	3	2	4	4	4	5	5	5	4	4	5	5	4	3	3	1	5	4	3	4	3	4	4	5	4	3	4	4	2	2	2	2
109	2022/3/31 16:11:38	278秒	2	27	2	2	3	2	2	2	2	2	2	2	2	2	2	2	2	1	2	2	3	2	3	2	2	3	4	2	2	2	3	3	3	3	3	3	4	3	3	2	3	3	3	2	2	3	2
110	2022/3/31 16:12:39	264秒	2	27	2	2	4	1	1	1	4	1	1	4	3	1	1	1	1	1	2	1	1	1	2	1	1	1	1	1	1	1	1	3	1	1	1	1	1	1	1	1	1	1	1	2	3	3	3
111	2022/3/31 16:15:14	228秒	2	21	1	2	2	2	1	1	1	1	1	1	1	1	1	1	1	1	1	1	1	1	1	1	1	1	1	1	1	1	1	1	1	1	1	1	1	1	1	1	1	1	1	1	1	1	1
112	2022/3/31 16:16:22	278秒	1	23	2	2	2	4	3	2	4	4	3	4	4	2	3	3	2	3	4	4	1	3	2	4	4	2	3	1	1	2	4	3	4	1	3	3	4	4	1	4	3	3	3	3	2	3	4
113	2022/3/31 16:16:38	89秒	1	27	1	1	3	1	1	1	1	1	1	1	1	1	1	3	3	3	3	3	3	3	3	3	3	3	3	3	3	3	3	3	3	3	3	3	3	3	3	3	3	3	3	1	1	1	1
114	2022/3/31 16:17:05	369秒	2	31	1	2	1	5	5	5	1	1	1	1	5	5	5	4	3	5	5	3	5	5	5	5	3	5	3	3	5	5	3	4	5	3	5	5	5	5	3	3	5	3	3	2	4	2	2
115	2022/3/31 16:17:08	287秒	2	21	2	2	3	3	3	2	2	3	2	4	2	3	2	4	1	5	4	5	5	4	4	4	3	4	4	2	2	3	1	5	5	5	3	4	4	4	3	4	1	2	4	3	2	3	4
116	2022/3/31 16:17:35	175秒	2	21	2	2	2	4	3	2	3	3	3	3	3	3	3	4	3	3	3	4	1	1	2	2	2	1	2	2	1	2	1	1	1	2	2	1	1	2	1	1	1	1	1	3	3	3	3
117	2022/3/31 16:18:31	162秒	2	20	2	2	3	3	2	3	2	3	2	3	2	3	2	3	2	3	2	3	2	3	2	3	2	3	2	3	2	3	2	3	2	3	2	3	2	3	2	3	2	3	2	3	3	3	3
118	2022/3/31 16:19:20	264秒	2	21	1	2	3	3	3	3	3	2	3	3	3	3	3	3	2	4	2	2	3	2	2	3	3	2	2	4	3	3	1	2	1	4	3	2	1	1	1	2	1	1	2	2	2	3	2
119	2022/3/31 16:19:54	494秒	2	21	1	2	1	5	3	5	2	2	5	3	2	5	5	5	1	1	2	1	4	2	2	2	2	1	5	1	1	2	1	3	1	2	2	2	2	3	2	1	1	2	5	2	2	2	2
120	2022/3/31 16:21:19	310秒	2	22	2	2	3	2	2	2	4	3	2	4	3	2	3	2	3	2	2	1	1	1	3	1	2	1	1	1	1	1	1	1	1	1	1	1	2	2	1	1	1	1	1	2	4	3	3
121	2022/3/31 16:22:13	527秒	1	31	1	2	2	5	3	3	5	4	2	4	4	2	1	3	2	1	1	1	1	1	1	2	2	1	3	2	1	1	1	1	1	1	1	1	3	1	1	1	2	1	1	4	3	3	1
122	2022/3/31 16:25:57	373秒	2	22	2	2	3	4	3	3	3	3	3	4	3	2	2	4	3	2	4	3	2	1	2	2	3	3	1	1	1	2	1	2	1	1	1	2	1	2	2	1	1	2	3	3	4	4	3
123	2022/3/31 16:34:08	305秒	1	30	2	1	4	2	1	1	5	3	1	5	2	3	2	1	1	1	1	1	1	1	1	1	2	2	1	1	1	1	1	1	1	1	1	1	2	1	1	1	1	1	1	3	4	4	3
124	2022/3/31 16:37:15	197秒	2	27	2	2	5	2	1	1	5	4	2	4	4	1	1	1	1	1	1	1	1	1	1	1	1	1	1	1	1	1	1	1	1	1	1	1	1	1	1	1	1	1	1	4	2	4	4
125	2022/3/31 16:42:44	253秒	1	30	2	1	5	2	2	1	4	2	2	4	3	1	1	2	1	1	1	2	1	1	1	1	1	1	2	1	1	1	1	2	1	1	3	1	2	1	1	1	1	1	1	3	1	4	1
126	2022/3/31 16:45:36	216秒	1	28	1	2	3	3	2	2	4	3	2	4	4	2	1	1	1	1	1	1	1	1	1	1	1	1	1	1	1	1	1	1	4	1	1	1	1	1	1	1	1	1	1	3	3	3	3
127	2022/3/31 16:47:39	690秒	1	60	2	2	3	2	3	3	4	3	3	5	4	1	3	1	1	1	2	1	1	1	3	1	1	3	1	1	1	1	1	1	1	2	2	1	4	1	1	1	1	1	1	1	1	1	1
128	2022/3/31 16:49:01	195秒	1	24	1	2	5	1	1	1	5	3	1	5	3	1	1	1	1	1	1	1	1	1	1	1	1	1	1	1	1	1	1	3	1	1	1	1	1	1	1	1	1	1	1	3	3	3	3
129	2022/3/31 16:52:55	540秒	1	44	2	2	4	1	1	1	5	4	2	5	4	3	1	1	2	1	1	3	3	3	3	2	2	2	3	2	1	1	4	4	2	2	2	1	2	1	1	1	2	1	1	4	3	3	3
130	2022/3/31 16:56:12	609秒	2	34	2	2	3	2	2	2	4	4	2	4	1	1	2	2	2	1	1	1	1	1	1	1	2	1	1	1	1	1	1	3	2	4	2	1	1	1	1	1	1	2	2	4	4	4	4
131	2022/3/31 16:58:20	108秒	2	20	1	2	1	5	5	5	5	5	5	5	5	5	5	5	5	5	5	5	5	5	5	5	5	5	5	5	5	5	5	5	5	5	5	5	5	5	5	5	5	5	5	4	4	4	4
132	2022/3/31 17:19:56	207秒	2	21	2	2	1	1	1	1	1	1	1	1	1	1	1	1	1	1	1	1	1	1	1	1	1	1	1	1	1	1	1	1	1	1	1	1	1	1	1	1	1	1	1	1	1	1	1
133	2022/3/31 17:30:58	628秒	2	26	1	2	3	4	4	3	4	3	2	4	1	2	3	4	5	1	3	4	1	1	3	3	4	1	2	1	1	3	1	2	2	4	4	1	5	3	1	1	2	3	2	3	4	3	3
134	2022/3/31 17:33:11	214秒	2	28	2	2	3	3	3	3	3	3	3	3	3	3	3	3	3	3	3	3	3	1	2	2	2	1	2	2	1	1	1	2	2	2	2	1	2	3	1	2	1	1	2	3	2	4	3
135	2022/3/31 17:35:55	386秒	2	26	1	2	5	3	2	1	4	2	2	4	4	2	1	1	1	1	1	1	1	1	1	1	1	1	1	1	1	1	1	1	1	1	1	1	1	1	1	1	1	1	1	2	4	3	4
136	2022/3/31 17:39:45	377秒	1	35	1	2	5	2	2	2	2	4	2	4	4	2	2	2	2	1	2	2	1	1	2	2	2	2	1	1	1	1	1	3	1	2	2	1	3	2	1	2	2	1	1	2	2	4	4
137	2022/3/31 17:51:09	267秒	2	33	2	2	3	4	3	2	4	4	2	3	4	3	2	3	3	2	1	1	1	1	2	2	3	3	4	1	2	4	1	1	1	2	2	1	2	2	1	1	2	1	2	3	3	3	3
138	2022/3/31 17:57:12	292秒	1	27	1	1	5	4	4	2	5	5	2	3	4	4	2	4	1	2	1	1	1	1	2	2	3	1	1	1	1	4	3	1	1	1	3	1	1	1	1	1	1	1	3	4	4	3	3
139	2022/3/31 17:58:25	1491秒	1	33	1	2	3	3	1	1	4	4	2	4	4	2	2	2	1	1	1	1	1	1	1	1	2	1	1	1	1	2	1	1	1	1	1	1	1	1	1	1	1	2	1	3	4	3	2
140	2022/3/31 18:01:20	219秒	1	27	1	1	5	5	5	4	3	3	4	3	3	3	3	4	2	2	1	2	2	2	3	3	3	2	2	3	3	3	4	3	3	3	3	4	3	3	3	3	3	3	3	2	2	2	2
141	2022/3/31 18:02:03	234秒	1	24	1	2	5	1	1	1	1	2	1	2	2	1	1	1	1	1	1	1	1	1	1	1	1	1	1	1	1	2	2	2	2	2	2	1	5	1	2	2	2	2	2	3	3	4	3
142	2022/3/31 18:07:27	454秒	1	24	1	2	2	3	1	1	3	3	1	3	2	2	1	2	1	1	1	1	1	1	1	1	1	1	1	1	1	2	1	1	1	1	2	1	1	1	1	1	1	1	1	2	2	3	2
143	2022/3/31 18:08:15	447秒	1	23	1	2	3	2	2	2	5	2	2	4	2	2	3	3	1	1	2	5	2	3	3	4	2	2	1	1	1	4	5	3	2	5	5	5	5	5	2	1	3	1	3	4	4	4	4
144	2022/3/31 18:08:48	249秒	1	23	1	2	5	1	1	1	1	1	1	1	1	1	1	1	1	1	1	1	1	1	1	1	1	1	1	1	1	1	1	1	1	1	1	1	1	1	1	1	1	1	1	2	2	2	2
145	2022/3/31 18:12:15	294秒	1	32	1	1	4	2	1	1	5	4	2	5	4	2	1	2	1	1	1	1	1	1	2	1	1	1	1	1	1	1	1	1	1	1	1	1	1	1	1	1	1	1	1	3	3	3	3
146	2022/3/31 18:14:01	886秒	1	20	1	2	2	4	4	4	2	3	3	3	3	2	4	3	5	5	2	5	5	4	3	4	4	4	3	1	3	4	1	5	4	1	3	3	4	5	4	3	4	4	4	3	1	2	2
147	2022/3/31 18:20:02	357秒	1	20	1	1	3	2	2	1	4	4	1	4	4	1	1	1	1	2	1	1	1	1	1	1	1	1	2	1	1	1	2	2	1	2	1	1	1	1	1	1	1	1	1	2	3	4	3
148	2022/3/31 18:25:28	444秒	1	24	1	1	3	3	2	2	4	4	2	4	3	2	2	2	3	1	1	2	2	1	1	2	1	2	4	1	2	2	1	1	1	1	1	1	1	1	1	1	4	1	1	4	4	4	4
149	2022/3/31 18:29:23	545秒	1	27	1	1	2	4	3	3	3	2	3	4	3	2	3	2	3	1	2	2	1	1	3	2	3	2	1	1	3	3	1	3	2	1	4	2	1	2	1	1	1	2	1	3	3	2	2
150	2022/3/31 18:39:47	400秒	1	29	2	1	4	1	2	1	5	2	2	5	2	4	3	2	1	1	3	1	2	2	4	2	3	1	2	1	1	2	5	1	1	1	1	1	5	1	1	1	1	1	1	1	2	4	4
151	2022/3/31 18:50:29	214秒	2	25	1	1	3	3	1	2	4	1	1	3	3	2	2	2	1	2	1	2	2	1	1	1	1	1	1	1	1	1	1	1	1	1	1	1	1	1	1	1	1	1	1	4	4	4	4
152	2022/3/31 18:55:04	386秒	1	26	1	1	3	2	1	2	2	3	2	4	4	2	1	2	3	1	5	1	1	1	2	2	1	1	2	1	1	2	1	3	2	1	3	1	3	1	1	1	4	1	2	4	3	3	4
153	2022/3/31 18:56:31	305秒	2	30	2	2	2	3	3	3	3	3	3	3	3	3	3	2	2	2	2	2	2	2	2	2	2	2	2	2	2	2	1	2	2	2	2	2	2	2	2	2	2	2	2	2	2	2	2
154	2022/3/31 19:03:58	362秒	2	34	1	2	2	5	5	5	3	2	5	3	2	5	5	5	3	5	2	3	5	5	5	5	5	5	5	4	4	5	1	5	2	3	5	5	4	4	5	3	2	3	4	2	1	2	1
155	2022/3/31 19:27:33	253秒	2	25	2	2	4	1	1	1	4	4	1	4	4	1	1	1	1	1	1	1	1	1	1	1	1	1	1	1	1	1	1	1	1	1	1	1	1	1	1	1	1	1	1	4	4	4	4
156	2022/3/31 19:38:50	301秒	2	23	2	2	2	3	3	3	3	4	3	2	3	4	3	3	4	2	2	4	1	1	2	2	3	1	1	1	1	5	1	2	2	2	2	2	2	2	2	2	2	2	3	4	2	4	3
157	2022/3/31 19:43:28	464秒	2	28	2	2	2	4	4	3	3	3	4	4	2	2	4	3	1	1	3	2	2	2	3	2	2	1	1	1	1	1	1	4	2	3	3	1	2	2	1	2	1	2	2	3	4	3	3
158	2022/3/31 19:44:37	285秒	1	33	2	2	5	2	2	3	4	2	2	3	4	2	2	2	1	1	2	1	1	1	1	2	2	2	3	1	2	1	1	1	1	1	3	1	1	2	1	1	1	1	1	4	4	4	4
159	2022/3/31 20:04:33	2277秒	1	25	1	2	5	2	3	1	1	4	1	5	3	2	2	2	1	1	1	2	1	2	1	1	2	3	1	1	1	1	1	1	1	1	2	1	1	1	1	1	2	2	1	3	3	2	2
160	2022/3/31 20:10:51	210秒	2	42	2	1	3	5	5	5	5	1	4	4	1	5	5	5	2	5	5	5	5	4	5	5	5	5	4	2	2	5	1	1	1	5	5	5	4	4	5	4	4	4	4	3	4	2	2
161	2022/3/31 20:11:45	389秒	2	42	2	2	4	3	3	3	4	4	3	4	4	3	2	3	2	4	2	1	4	4	3	3	3	3	3	1	2	2	1	3	2	1	2	2	2	1	2	2	2	3	3	1	2	3	3
162	2022/3/31 20:12:05	201秒	2	49	1	2	5	4	4	3	3	3	2	2	2	3	2	1	1	1	1	1	2	2	1	1	1	2	1	1	1	1	1	1	1	1	1	1	1	1	1	1	2	1	1	2	2	3	3
163	2022/3/31 20:12:35	301秒	2	30	1	2	4	3	2	2	4	4	2	4	3	2	2	2	1	1	3	4	1	1	3	2	2	2	4	1	1	2	1	4	1	4	4	1	4	2	1	2	3	1	1	3	3	4	3
164	2022/3/31 20:13:12	252秒	2	30	2	2	3	2	2	1	2	3	2	4	4	2	1	2	1	1	1	1	2	1	1	1	1	1	1	1	1	1	1	1	1	1	1	1	1	1	1	1	1	1	1	3	2	4	4
165	2022/3/31 20:14:37	196秒	2	43	1	2	5	2	1	2	3	4	4	1	2	4	4	1	4	1	1	1	1	1	1	1	1	1	5	1	1	1	1	1	1	1	1	1	1	1	1	1	1	1	1	4	3	4	4
166	2022/3/31 20:14:58	356秒	2	32	2	2	2	3	3	1	5	3	1	5	3	2	1	3	4	1	1	3	1	1	3	1	2	3	2	1	1	1	1	2	1	1	1	1	2	1	1	1	1	1	1	3	3	4	4
167	2022/3/31 20:23:09	465秒	1	37	1	2	3	2	2	1	4	4	2	4	4	2	1	1	1	1	1	1	2	1	1	2	1	2	1	1	1	1	1	1	1	1	1	1	2	1	1	1	1	1	1	3	2	4	4
168	2022/3/31 20:23:44	354秒	2	30	1	2	3	2	1	1	4	3	2	4	4	1	1	1	1	1	1	3	1	1	1	3	3	1	1	1	1	1	1	3	1	1	1	1	1	1	1	1	1	1	1	3	3	3	3
169	2022/3/31 20:25:05	154秒	2	45	1	1	2	3	3	3	3	3	3	3	3	3	3	1	2	2	2	1	1	1	1	1	1	1	1	1	1	2	1	1	1	1	1	1	1	1	1	1	1	1	1	3	3	4	3
170	2022/3/31 20:27:38	87秒	2	32	2	2	3	2	2	2	2	2	2	2	2	2	2	2	2	2	2	2	2	2	2	2	2	2	2	2	2	2	2	2	2	2	2	2	2	2	2	2	2	2	2	2	2	2	2
171	2022/3/31 20:29:00	259秒	1	26	2	2	1	4	3	3	4	4	3	4	3	3	3	2	2	1	4	2	2	2	3	4	4	4	5	2	2	2	2	2	3	2	3	2	2	2	2	3	2	2	2	1	2	3	3
172	2022/3/31 20:34:20	968秒	1	39	1	2	2	1	1	1	5	2	1	5	5	1	1	1	1	1	1	1	1	1	1	1	1	1	1	1	1	1	1	1	1	1	1	1	1	1	1	1	1	1	1	2	1	4	4
173	2022/3/31 20:38:41	299秒	2	29	1	2	4	2	1	1	2	4	2	4	4	2	2	2	1	1	1	1	1	1	1	1	1	1	1	2	1	1	1	2	1	2	2	1	2	1	1	1	1	1	2	4	2	4	3
174	2022/3/31 20:43:56	456秒	2	44	2	1	2	3	2	3	3	3	2	4	4	2	1	2	1	2	2	2	2	2	2	2	2	2	2	1	1	1	1	2	2	2	2	2	2	2	1	2	1	1	2	2	4	3	3
175	2022/3/31 20:54:46	236秒	1	33	2	2	2	2	2	2	3	3	3	4	3	2	2	2	3	2	2	2	1	2	2	2	3	2	2	2	2	2	2	2	2	2	2	2	2	2	2	2	2	2	2	2	2	2	2
176	2022/3/31 20:56:45	505秒	2	35	1	2	4	2	1	2	1	4	1	4	5	2	1	2	1	1	2	1	2	1	3	2	2	1	1	1	1	2	1	4	1	1	3	1	2	1	1	1	1	1	1	4	3	4	3
177	2022/3/31 20:58:35	262秒	2	35	2	1	4	3	4	4	3	4	3	4	4	4	3	3	4	4	4	2	4	2	3	3	3	3	4	4	3	3	3	3	2	4	3	4	4	3	3	3	3	3	3	3	4	3	4
178	2022/3/31 20:59:57	258秒	1	30	2	2	3	3	2	2	4	3	2	4	3	2	2	2	2	1	2	2	1	1	2	2	2	3	3	2	1	2	1	2	1	1	2	1	2	2	1	2	2	2	2	3	3	4	4
179	2022/3/31 21:13:14	335秒	2	34	2	2	3	5	5	5	4	4	4	4	2	3	3	5	2	5	5	5	2	2	5	5	5	1	5	1	5	5	1	5	5	5	5	2	2	5	3	5	5	5	5	2	4	4	2
180	2022/3/31 21:13:54	255秒	2	33	1	2	3	1	1	1	5	5	1	4	4	1	1	1	1	1	1	1	1	1	2	1	1	1	1	2	1	1	1	1	2	1	1	1	1	1	1	1	1	1	1	3	4	4	2
181	2022/3/31 21:22:40	379秒	1	26	1	2	3	3	3	1	4	4	3	4	3	3	2	2	1	1	1	1	1	1	1	1	2	2	1	1	1	1	1	1	1	1	1	1	1	1	1	1	1	1	1	4	2	3	2
182	2022/3/31 21:23:02	258秒	2	36	1	2	3	4	4	2	3	4	4	4	4	3	4	2	4	2	2	1	2	2	2	2	3	2	2	1	1	2	1	4	3	2	2	1	3	2	1	1	2	1	2	3	4	4	3
183	2022/3/31 21:24:10	212秒	2	19	2	2	5	1	1	1	1	5	1	5	5	1	1	2	4	1	1	1	1	1	1	2	1	1	1	1	1	1	1	1	1	1	2	2	1	1	1	1	1	1	1	3	4	3	3
184	2022/3/31 21:25:04	227秒	2	19	1	2	5	1	1	1	3	3	3	4	2	1	1	1	1	1	1	1	1	1	1	1	1	1	1	1	1	1	1	1	1	2	1	1	1	1	1	1	1	1	1	4	4	3	4
185	2022/3/31 21:39:32	204秒	1	39	2	1	2	3	3	3	3	3	3	3	3	2	2	2	1	2	2	2	2	2	2	2	2	2	2	2	2	2	1	2	2	1	2	2	2	2	2	2	2	2	2	2	2	2	2
186	2022/3/31 21:47:41	267秒	1	37	1	2	5	1	2	1	5	5	2	5	4	1	1	1	2	1	1	1	1	1	2	1	2	1	1	1	1	1	1	2	1	1	1	1	1	1	1	1	1	1	1	4	4	4	4
187	2022/3/31 21:50:15	381秒	2	34	1	2	4	2	2	3	3	4	2	4	4	2	3	2	1	1	2	1	1	1	2	1	1	1	1	1	1	2	1	1	1	1	1	2	1	1	1	1	1	1	1	2	4	4	3
188	2022/3/31 21:53:07	249秒	2	32	2	2	2	3	3	3	3	3	3	3	3	4	3	3	5	4	4	4	3	1	3	3	3	1	3	1	3	4	1	4	4	3	4	1	4	1	1	2	2	2	4	3	3	3	3
189	2022/3/31 21:58:35	312秒	2	38	2	2	3	3	2	3	4	2	2	4	3	2	2	2	1	2	2	2	1	1	2	2	2	2	4	1	1	2	1	2	1	1	2	1	1	1	1	2	1	1	1	2	4	3	3
190	2022/3/31 21:58:59	320秒	2	45	1	2	5	2	2	1	3	2	1	1	2	1	1	2	1	1	1	1	1	1	1	1	1	1	1	1	1	1	1	2	1	1	2	1	2	1	1	1	1	1	1	4	3	4	3
191	2022/3/31 22:00:05	576秒	2	48	2	1	3	4	3	2	5	4	2	2	5	2	2	4	1	1	2	1	2	3	4	2	3	1	2	1	2	3	1	4	4	1	4	1	2	2	1	2	2	1	2	2	3	4	4
192	2022/3/31 22:00:11	346秒	1	33	2	1	4	2	2	1	3	3	2	4	4	1	2	1	1	1	2	2	1	1	2	2	1	1	1	1	1	1	1	2	2	2	3	1	3	1	1	1	1	1	1	2	2	3	2
193	2022/3/31 22:01:17	135秒	2	39	1	1	3	2	2	2	2	2	2	2	2	2	2	2	1	1	1	2	1	1	1	1	1	1	1	1	1	1	1	1	1	1	1	1	1	1	1	1	1	1	1	3	3	3	3
194	2022/3/31 22:03:19	334秒	2	38	2	2	3	2	1	2	4	3	1	3	4	2	1	3	1	1	2	1	1	1	1	1	1	3	1	1	1	2	1	1	1	1	2	1	1	1	1	1	1	1	1	3	3	3	4
195	2022/3/31 22:05:19	155秒	2	30	2	1	3	4	3	3	3	3	4	3	3	3	3	2	1	1	1	1	2	1	1	1	3	2	2	2	2	2	2	2	2	2	2	2	2	2	2	2	2	2	2	2	2	2	2
196	2022/3/31 22:05:50	528秒	2	48	1	2	5	2	1	1	5	5	1	5	5	1	1	1	1	1	1	1	1	1	1	1	1	1	1	1	1	1	1	1	1	1	1	1	1	1	1	1	1	1	1	3	3	4	4
197	2022/3/31 22:05:56	375秒	2	44	1	2	5	4	4	1	4	4	2	3	3	2	1	2	1	1	1	1	2	2	2	1	2	1	1	1	1	1	1	3	1	1	2	1	1	1	2	1	1	1	1	4	4	4	3
198	2022/3/31 22:09:28	231秒	1	34	2	1	1	5	5	4	2	2	5	1	1	5	5	5	2	5	5	5	5	4	4	5	5	4	4	3	4	5	5	5	4	5	5	5	5	5	4	5	5	5	5	1	1	1	1
199	2022/3/31 22:14:01	419秒	2	38	2	1	2	3	3	3	4	2	3	4	2	3	3	2	1	1	3	2	5	3	5	2	3	2	2	1	1	2	1	4	2	3	5	1	1	2	1	2	1	3	2	2	3	3	3
200	2022/3/31 22:25:40	309秒	1	33	2	1	3	4	2	4	4	3	3	4	4	3	3	4	1	1	1	4	4	4	4	4	4	4	1	1	4	4	1	1	1	1	1	4	1	3	3	3	3	3	3	4	4	4	4
201	2022/3/31 22:30:17	120秒	1	23	2	2	3	3	3	3	3	2	2	3	3	3	2	2	2	2	2	2	2	2	2	2	3	2	2	2	3	2	2	2	3	2	2	2	3	4	3	2	3	2	2	2	2	2	3
202	2022/3/31 22:31:07	436秒	1	39	2	1	3	2	1	1	4	3	2	4	4	2	1	1	1	1	1	1	1	1	2	1	1	1	1	1	1	1	1	1	1	1	1	1	2	1	1	1	1	1	1	4	3	4	3
203	2022/3/31 22:36:09	161秒	2	35	2	1	2	2	2	2	5	5	1	2	5	5	2	2	3	1	1	1	1	1	1	1	1	1	1	1	1	1	1	2	1	1	1	1	1	1	2	2	1	1	2	2	2	2	2
204	2022/3/31 22:37:55	377秒	1	34	2	2	3	2	2	2	2	3	2	4	3	2	2	2	1	1	3	2	2	2	2	2	2	2	2	2	1	2	1	4	3	2	2	1	2	2	2	2	2	2	2	3	3	3	3
205	2022/3/31 22:39:12	621秒	2	48	2	1	3	2	2	4	3	3	3	3	2	4	2	4	1	2	3	2	2	2	3	3	3	4	2	3	2	4	1	3	3	3	3	2	2	2	3	2	3	3	3	2	1	2	2
206	2022/3/31 22:49:08	187秒	1	24	1	2	5	4	3	2	4	4	3	3	3	3	2	1	1	1	1	1	1	1	1	1	1	1	2	1	1	1	1	1	1	1	1	1	1	1	1	1	1	1	1	1	1	1	1
207	2022/3/31 22:49:22	268秒	1	35	1	2	5	1	2	2	1	5	1	4	4	2	2	1	1	1	1	1	1	1	2	2	2	1	1	1	1	2	1	3	2	1	1	2	2	1	1	1	1	1	1	4	4	4	4
208	2022/3/31 23:03:30	491秒	2	21	2	2	3	2	3	2	2	4	4	2	3	2	2	1	1	2	1	3	1	2	1	1	1	2	5	1	2	3	1	4	3	1	2	3	1	2	1	2	1	1	1	4	2	2	2
209	2022/3/31 23:04:01	279秒	1	39	2	1	5	5	5	1	5	1	3	5	3	3	1	5	5	5	3	5	5	5	5	5	5	5	1	1	5	5	5	1	5	1	1	1	5	5	1	5	5	5	5	3	4	4	4
210	2022/3/31 23:06:58	419秒	2	36	1	2	5	3	1	1	5	4	2	4	4	2	2	2	1	1	1	1	1	1	1	1	1	1	1	1	1	2	1	2	1	1	1	1	1	1	1	1	1	1	1	3	4	4	3
211	2022/3/31 23:08:29	457秒	1	45	2	1	5	3	1	2	3	3	3	4	4	2	3	2	1	2	1	2	2	2	2	2	2	2	2	2	2	2	1	2	1	2	2	2	2	1	2	2	2	2	2	4	3	4	4
212	2022/3/31 23:32:47	627秒	1	40	2	1	3	2	1	1	5	4	1	3	5	2	1	1	1	1	1	1	1	1	1	1	1	1	1	1	1	1	1	1	1	1	1	1	1	1	1	1	1	1	1	4	4	4	4
213	2022/4/1 0:29:41	307秒	2	27	1	2	4	4	2	2	4	3	2	3	3	4	3	4	3	3	5	2	2	2	3	5	3	2	4	4	4	4	2	5	2	2	5	2	5	4	2	2	2	2	2	2	4	3	2
214	2022/4/1 6:11:47	353秒	1	38	2	1	3	2	2	1	4	4	2	4	4	2	2	1	1	1	2	1	1	1	2	1	1	1	1	1	1	1	1	3	1	1	2	1	2	1	1	1	2	1	1	4	2	3	3
215	2022/4/1 6:43:52	499秒	2	39	2	1	2	4	4	3	4	3	3	4	3	4	3	2	1	3	2	3	3	3	5	2	2	5	2	2	3	3	1	2	2	2	2	2	4	4	4	3	3	3	3	1	4	3	3
216	2022/4/1 6:44:14	218秒	2	31	1	2	3	5	5	5	3	1	3	3	2	5	2	4	1	5	3	1	5	1	1	3	3	1	5	1	3	3	1	1	1	1	2	1	3	3	1	1	1	1	3	1	4	2	2
217	2022/4/1 7:10:14	388秒	1	35	2	2	2	1	2	5	3	2	4	3	2	3	2	3	2	4	3	4	4	1	2	5	5	1	5	5	5	5	5	5	5	5	3	5	5	5	5	5	5	5	5	1	2	4	1
218	2022/4/1 7:13:49	363秒	1	37	2	1	3	4	5	5	5	3	2	2	2	2	3	2	1	1	1	2	1	1	1	2	4	3	4	2	1	3	1	5	4	1	4	1	4	4	1	2	4	2	4	2	4	3	3
219	2022/4/1 7:55:28	1395秒	1	46	2	1	2	2	2	2	2	4	3	4	4	2	3	1	1	1	1	2	1	1	1	3	1	4	4	2	1	1	2	2	1	1	1	1	1	1	1	1	1	1	1	4	3	4	4
220	2022/4/1 8:41:02	667秒	1	34	2	1	2	4	4	4	2	3	4	2	3	4	4	4	2	3	4	3	4	4	4	4	4	4	4	4	3	4	1	3	4	4	4	4	4	4	4	4	4	4	4	3	3	2	2
221	2022/4/1 9:01:47	549秒	2	36	2	2	2	4	2	2	4	3	2	4	2	2	2	2	3	2	2	3	1	1	2	2	2	2	4	2	1	2	1	2	2	2	4	1	2	2	1	1	2	1	2	4	2	4	4
222	2022/4/1 9:43:09	237秒	2	44	2	1	2	5	5	5	4	3	3	4	3	3	3	5	2	3	4	5	5	4	4	5	5	3	5	4	5	5	1	5	5	1	5	5	5	4	3	5	5	2	5	3	3	3	3
223	2022/4/1 9:53:57	312秒	1	29	1	2	5	2	3	1	5	3	2	3	3	2	1	1	1	1	2	1	1	1	2	1	1	1	1	1	1	2	1	2	1	1	2	1	1	1	1	1	1	1	1	2	2	2	2
224	2022/4/1 14:43:21	678秒	1	28	2	2	5	1	1	1	5	5	1	5	5	1	1	1	1	1	1	1	1	1	1	1	1	1	1	1	1	1	1	1	1	1	1	1	1	1	1	1	1	1	1	1	4	4	4
225	2022/4/1 15:34:03	266秒	1	25	1	2	1	4	3	4	3	3	3	3	3	4	4	4	2	5	5	5	2	1	3	3	4	2	4	2	3	2	3	3	2	2	4	2	3	3	2	3	2	3	2	3	2	3	2
226	2022/4/1 15:34:23	174秒	2	22	1	2	2	3	3	3	3	3	3	3	3	3	3	3	3	3	3	3	3	3	3	3	3	3	3	3	3	3	3	3	3	3	3	3	1	3	3	3	3	3	3	3	2	4	2
227	2022/4/1 17:52:19	281秒	2	29	1	2	5	1	1	1	3	3	2	3	3	3	2	1	1	1	1	3	1	1	5	2	1	1	1	1	3	1	1	5	4	3	4	1	3	1	1	2	1	1	1	2	4	3	3
228	2022/4/1 17:54:06	373秒	2	27	1	2	2	3	1	2	5	4	1	5	5	1	1	2	3	1	1	1	1	1	1	1	1	1	1	1	1	1	1	1	1	1	1	1	1	1	1	1	1	1	1	4	4	2	3
229	2022/4/1 17:54:23	171秒	2	29	2	2	3	4	4	4	2	3	2	4	4	3	2	3	1	3	4	4	4	3	2	3	4	3	3	1	1	3	1	3	4	1	4	4	2	3	1	3	4	3	3	3	3	3	3
230	2022/4/1 18:00:48	232秒	1	33	1	2	5	1	1	1	4	3	1	4	3	2	1	1	1	1	1	1	1	1	1	1	2	1	1	1	1	1	1	1	1	1	1	1	1	1	1	1	1	1	1	3	3	4	3
231	2022/4/1 18:02:04	195秒	2	25	2	2	3	2	3	2	3	2	2	2	1	2	4	2	1	1	1	1	1	1	1	1	1	1	1	1	1	2	1	1	1	1	1	1	1	1	1	1	1	1	1	2	3	4	3
232	2022/4/1 18:07:39	191秒	1	32	1	2	4	3	3	2	2	2	3	3	1	4	2	2	3	1	2	2	1	3	2	3	4	5	1	1	2	2	1	5	3	3	5	2	4	3	1	1	1	2	4	4	3	1	1
233	2022/4/1 18:09:12	280秒	2	28	1	2	4	2	3	2	2	2	2	3	2	3	3	2	2	1	2	2	1	1	2	2	2	1	2	2	1	2	2	3	3	3	3	2	1	2	1	2	2	1	2	2	2	2	2
234	2022/4/1 18:16:29	202秒	1	33	1	2	1	1	1	2	5	2	1	5	5	1	3	1	1	1	1	1	1	1	1	1	1	1	2	1	1	1	1	1	1	1	1	1	1	1	1	1	1	1	1	3	2	3	3
235	2022/4/1 18:18:13	366秒	2	27	1	2	4	3	1	1	3	3	2	2	3	2	1	2	1	1	2	2	1	1	2	2	2	1	3	1	1	2	1	5	2	1	2	1	2	1	1	1	2	1	1	2	3	3	3
236	2022/4/1 18:24:45	610秒	1	56	2	2	3	2	2	2	5	2	2	1	5	1	1	1	1	1	1	1	1	1	2	1	1	1	1	1	1	1	1	1	1	1	1	1	1	1	1	1	1	1	1	4	1	4	4
237	2022/4/1 18:32:38	216秒	2	30	2	2	2	3	3	3	2	2	2	3	2	2	2	4	2	3	3	4	2	3	4	4	4	4	4	4	4	4	2	4	4	4	4	4	4	4	4	4	4	4	4	3	3	3	3
238	2022/4/1 18:36:51	291秒	1	27	2	2	5	3	2	1	5	4	2	5	4	1	1	1	3	1	1	1	1	1	2	2	1	1	1	1	1	2	3	1	1	1	2	1	2	2	1	1	2	2	1	3	4	4	4
239	2022/4/1 18:55:51	478秒	1	88	2	2	1	5	5	5	5	5	5	5	5	5	1	4	1	1	2	1	5	5	2	1	4	5	5	1	1	1	1	1	2	1	1	2	5	1	5	1	1	1	1	1	1	4	1
240	2022/4/1 19:03:17	330秒	1	28	2	2	3	5	4	5	4	3	2	3	3	2	2	4	3	3	2	4	2	2	3	4	5	4	4	3	3	4	1	3	1	1	3	2	4	4	3	3	4	2	3	4	1	3	2
241	2022/4/1 19:07:23	196秒	2	42	1	2	4	2	2	1	5	2	2	4	3	3	2	2	1	1	1	1	1	1	1	1	2	1	1	1	1	2	1	2	1	1	2	1	1	1	1	1	1	1	1	3	4	4	3
242	2022/4/1 19:13:13	455秒	2	53	2	2	4	4	4	4	2	4	2	4	4	2	2	3	1	2	3	1	1	1	4	2	3	1	2	4	3	2	1	4	1	5	4	1	4	2	1	1	1	3	2	4	2	4	4
243	2022/4/1 19:18:44	241秒	1	35	2	2	2	3	4	2	3	3	3	3	2	2	3	3	1	1	2	2	1	1	2	2	3	2	1	2	1	2	1	1	2	3	2	2	3	2	2	2	1	2	2	3	4	2	2
244	2022/4/1 19:20:15	339秒	2	37	1	2	3	5	5	5	1	1	5	1	1	5	5	4	4	3	3	1	1	1	5	4	4	5	4	4	4	5	1	1	4	3	4	5	5	5	4	3	3	3	3	3	3	3	3
245	2022/4/1 19:46:23	1134秒	1	52	2	2	4	2	1	2	5	3	2	3	3	2	1	2	1	1	1	2	4	3	4	2	1	1	4	1	1	2	1	2	1	3	2	1	2	1	1	1	4	1	1	2	1	4	3
246	2022/4/1 19:54:33	94秒	2	34	2	2	2	4	4	3	4	4	3	3	4	3	3	4	3	1	2	2	3	4	2	4	2	4	2	4	2	4	2	4	2	4	2	4	2	4	2	4	2	4	2	3	2	3	2
247	2022/4/1 21:35:45	135秒	2	21	2	2	1	5	1	5	5	5	1	5	5	5	1	1	1	1	1	1	1	1	1	1	1	1	1	1	1	1	1	1	1	1	1	1	1	1	1	1	1	1	1	4	4	4	4
248	2022/4/1 21:39:12	214秒	1	26	2	2	3	3	2	3	4	4	3	3	3	3	3	2	2	4	2	3	3	3	3	3	3	3	4	3	2	2	4	4	4	3	3	3	3	2	2	3	4	3	3	4	4	4	3
249	2022/4/1 21:42:13	188秒	2	29	1	2	3	2	2	2	2	2	2	2	2	2	2	2	2	1	1	1	1	1	1	1	1	1	1	1	1	1	1	1	1	1	1	1	1	1	1	1	1	1	1	3	3	3	3
250	2022/4/1 21:43:22	93秒	1	24	2	2	2	2	2	2	2	2	2	2	2	2	2	2	2	2	2	2	2	2	2	2	2	2	2	2	2	2	2	3	3	3	3	3	3	3	3	3	2	2	3	2	2	2	2
251	2022/4/1 21:46:43	227秒	1	27	2	2	4	4	2	1	4	2	3	4	4	2	4	3	1	1	2	5	3	2	2	4	4	4	2	4	1	3	4	4	4	4	1	1	4	3	3	1	1	1	4	1	1	1	1
252	2022/4/1 21:48:57	276秒	2	28	2	2	4	1	3	2	4	3	3	4	4	2	2	1	1	1	1	3	2	1	2	1	1	1	2	2	1	1	1	2	1	2	2	1	1	1	1	1	2	1	1	1	4	4	3
253	2022/4/1 21:50:00	323秒	1	29	1	2	5	1	1	1	4	3	2	5	3	2	2	2	2	1	2	2	1	1	2	1	1	1	1	1	1	1	1	2	1	1	1	1	2	2	1	1	2	1	1	4	3	3	2
254	2022/4/1 21:52:39	316秒	2	28	2	2	3	3	2	2	3	3	2	3	2	3	3	2	4	3	1	2	1	1	2	1	2	1	1	1	1	2	1	3	1	2	2	1	1	1	1	1	1	2	1	4	2	2	2
255	2022/4/1 21:53:29	269秒	1	28	2	2	4	2	3	2	3	3	3	4	2	3	3	2	2	3	3	2	2	2	2	1	2	4	1	1	1	1	1	3	1	2	1	1	2	2	1	1	2	1	2	4	3	2	2
256	2022/4/1 21:54:00	113秒	2	18	2	2	5	1	1	1	1	1	1	1	1	1	1	1	1	1	1	1	1	1	1	1	1	1	1	1	1	1	1	1	1	1	1	1	1	1	1	1	1	1	1	1	1	1	1
257	2022/4/1 21:58:16	485秒	1	36	2	2	3	3	2	2	4	3	2	3	3	4	3	3	2	4	4	4	4	2	4	4	4	4	4	2	3	3	1	3	3	3	4	4	4	3	1	2	3	2	2	3	2	3	3
258	2022/4/1 21:59:00	99秒	1	29	2	2	3	4	3	3	3	3	3	2	2	2	2	2	2	2	4	5	5	2	2	1	4	2	3	2	2	2	2	2	2	2	2	2	2	2	2	2	2	2	2	4	4	4	3
259	2022/4/1 22:02:41	428秒	1	31	1	2	3	3	3	3	3	2	4	2	2	3	3	3	3	1	3	3	2	3	3	3	3	3	4	1	2	3	1	3	3	4	4	3	3	2	2	1	3	1	1	3	2	2	2
260	2022/4/1 22:04:17	189秒	2	26	1	2	3	3	3	2	2	1	2	2	2	2	2	2	2	1	2	2	2	2	2	2	2	2	2	2	2	2	1	2	2	1	2	1	2	2	1	1	2	1	1	3	3	3	3
261	2022/4/1 22:04:29	291秒	2	27	2	2	4	3	2	4	5	4	4	5	3	2	3	2	3	3	1	1	2	1	1	1	4	1	1	1	1	1	1	5	1	4	1	1	1	1	1	1	1	2	2	2	3	4	3
262	2022/4/1 22:08:50	138秒	2	29	2	2	4	3	3	2	4	4	2	4	4	4	4	2	1	2	4	1	2	4	4	4	4	4	4	1	1	2	4	4	4	4	4	4	1	4	4	4	2	4	4	3	1	3	3
263	2022/4/1 22:11:48	419秒	2	27	1	2	4	4	3	3	3	2	3	2	2	4	3	4	2	3	3	4	3	2	2	3	3	2	2	2	2	3	1	3	2	1	2	2	2	2	3	2	3	3	3	3	2	2	2
264	2022/4/1 22:13:50	1087秒	1	30	1	2	3	2	3	2	3	2	2	2	2	2	2	2	1	2	2	2	4	3	4	2	2	4	4	1	2	2	2	5	2	1	3	3	4	2	2	2	2	2	2	3	1	1	2
265	2022/4/1 22:14:07	257秒	1	29	2	2	5	2	1	2	4	4	2	4	4	3	2	3	1	2	3	2	1	1	2	2	2	2	2	1	1	2	1	5	2	2	3	2	1	2	1	2	2	2	2	3	3	3	3
266	2022/4/1 22:14:44	267秒	1	30	2	2	2	4	3	4	5	2	3	4	3	2	2	3	1	4	2	1	1	1	2	4	4	3	4	4	2	4	1	4	4	1	3	2	4	3	1	2	3	3	4	2	3	4	3
267	2022/4/1 22:20:38	326秒	2	31	2	2	3	3	3	2	4	4	2	4	3	2	2	2	2	1	1	3	3	2	2	2	2	2	2	2	1	1	1	2	3	1	1	1	2	2	2	1	1	2	2	3	3	4	4
268	2022/4/1 22:22:38	288秒	2	31	2	2	4	4	3	2	4	4	2	4	3	2	2	1	1	1	1	1	1	1	3	2	2	1	1	1	1	1	1	3	2	1	4	1	1	1	1	1	2	1	1	3	4	3	3
269	2022/4/1 22:23:30	505秒	2	29	1	2	3	2	2	2	5	3	1	4	3	2	2	2	1	1	1	1	1	1	1	1	1	1	1	1	1	1	1	1	1	1	1	1	1	1	1	1	1	1	1	4	4	4	4
270	2022/4/1 22:28:13	337秒	1	29	2	2	4	3	3	3	3	3	3	3	3	3	2	3	3	2	2	2	4	3	3	3	2	5	2	2	2	3	4	4	1	2	4	3	4	3	3	2	2	2	2	4	2	3	3
271	2022/4/1 22:28:34	265秒	1	35	1	2	2	2	2	2	4	2	2	2	2	2	2	1	3	1	1	1	1	1	1	1	1	1	1	1	1	1	1	1	1	1	1	1	1	1	1	1	1	1	1	4	3	3	3
272	2022/4/1 22:32:41	411秒	1	46	2	2	2	2	3	2	5	4	3	5	3	3	3	1	1	1	1	1	1	1	4	1	2	5	3	2	1	2	1	4	2	1	2	1	1	2	4	1	3	1	1	1	2	2	2
273	2022/4/1 22:33:43	215秒	2	29	1	2	4	2	3	2	4	3	3	4	4	2	2	2	1	2	1	2	1	1	1	1	1	1	1	1	1	1	1	1	1	1	1	1	1	1	1	1	1	1	1	4	3	3	3
274	2022/4/1 22:35:15	120秒	1	32	2	2	5	5	5	5	5	5	5	5	5	5	5	5	5	5	5	5	5	5	5	5	5	5	5	5	5	5	5	5	5	5	5	5	5	5	5	5	5	5	5	4	4	4	4
275	2022/4/1 22:35:32	650秒	1	49	1	2	3	2	2	1	4	3	2	5	4	3	3	1	1	1	1	2	1	1	1	1	1	2	3	2	1	2	1	1	2	1	2	1	2	2	1	1	1	1	1	3	2	3	2
276	2022/4/1 22:40:11	141秒	1	29	2	2	1	5	5	5	5	4	4	5	5	4	1	2	3	1	2	1	1	1	1	1	1	1	1	1	1	1	1	1	1	1	1	1	1	1	1	1	1	1	1	1	1	1	1
277	2022/4/1 22:40:32	350秒	1	36	2	2	5	1	1	1	4	4	2	5	4	1	2	1	1	1	1	4	1	2	1	2	1	2	1	1	1	1	1	4	1	5	4	1	2	1	1	1	3	3	1	1	2	3	3
278	2022/4/1 22:43:28	390秒	2	28	1	2	5	2	2	2	5	4	1	5	3	1	1	1	3	1	2	2	1	1	2	3	2	2	1	1	1	1	1	4	3	1	3	1	1	1	1	1	3	1	2	1	3	2	2
279	2022/4/1 22:47:08	491秒	2	26	1	2	4	1	1	1	4	2	2	5	3	2	2	1	1	1	2	1	1	1	2	1	1	1	2	1	1	1	1	2	2	1	1	2	1	1	1	1	1	1	1	4	4	4	4
280	2022/4/1 22:52:47	267秒	2	27	1	2	2	5	5	4	2	4	3	4	3	4	4	4	1	4	4	4	4	4	4	4	4	4	4	2	2	4	4	4	5	5	5	5	5	5	4	3	2	2	4	3	4	4	4
281	2022/4/1 22:55:05	239秒	1	30	2	2	2	4	4	4	3	2	4	3	2	4	4	4	3	4	3	3	4	4	3	4	4	4	3	2	4	4	2	4	4	2	4	4	3	4	2	4	4	4	4	3	3	2	3
282	2022/4/1 23:06:08	240秒	1	33	1	2	5	1	1	1	5	5	1	5	5	1	1	1	1	1	1	1	1	1	1	1	1	1	1	1	1	1	1	1	1	1	1	1	1	1	1	1	1	1	1	4	2	4	4
283	2022/4/1 23:45:37	275秒	2	30	2	2	1	3	3	4	3	4	4	3	2	4	4	4	3	5	5	5	5	5	4	5	5	3	5	5	5	5	3	4	5	5	5	5	5	5	4	5	5	5	4	3	2	2	3
284	2022/4/1 23:46:52	164秒	1	30	2	2	1	4	4	4	2	2	2	3	2	2	2	3	3	3	3	2	3	2	1	3	2	3	2	1	1	2	1	3	2	1	2	1	1	2	1	2	1	2	2	2	1	1	1
285	2022/4/2 0:43:42	338秒	2	27	1	2	1	4	4	4	3	2	3	3	3	3	4	4	3	4	4	4	4	4	3	4	4	4	3	2	2	2	1	3	3	3	3	4	3	3	3	4	3	2	3	3	3	3	3
286	2022/4/2 2:59:41	353秒	1	40	2	2	2	4	4	3	4	3	2	3	2	3	2	3	2	1	2	3	1	1	2	3	3	4	4	1	1	2	2	4	1	2	2	1	3	2	2	1	3	2	1	3	3	3	3
287	2022/4/2 6:27:39	480秒	1	43	2	1	2	4	4	4	3	3	3	3	3	3	3	3	3	3	3	4	4	4	3	4	4	3	3	3	3	3	3	3	3	4	4	3	4	3	3	3	2	2	3	3	2	2	2
288	2022/4/2 6:28:21	274秒	2	26	2	1	4	3	2	4	3	3	3	3	2	4	3	4	1	2	4	4	4	3	4	4	4	1	1	1	1	4	1	1	1	1	1	2	2	2	1	4	1	2	4	3	4	2	4
289	2022/4/2 6:41:25	254秒	2	37	1	1	3	2	3	4	2	2	4	3	2	3	5	2	3	4	4	2	3	3	4	3	3	1	2	1	1	1	1	2	2	1	2	2	2	1	3	2	4	4	2	2	2	2	2
290	2022/4/2 7:34:21	298秒	1	42	2	2	3	2	2	1	1	4	1	5	4	3	2	1	1	1	1	1	1	2	2	1	1	1	2	1	1	1	2	1	1	2	2	1	1	1	1	1	2	1	1	3	3	4	3
291	2022/4/2 9:11:11	287秒	1	30	1	2	1	2	2	2	4	4	2	4	4	2	2	3	4	2	2	2	2	2	2	2	2	2	2	2	3	3	1	2	2	3	3	3	3	2	1	2	2	2	2	4	4	4	4
292	2022/4/2 9:21:07	519秒	1	42	2	2	4	2	2	1	4	3	2	3	3	3	2	3	3	1	3	3	2	2	2	2	2	2	2	1	1	2	1	2	2	1	3	1	2	2	1	1	2	2	2	3	2	3	2
293	2022/4/2 10:12:39	336秒	1	45	1	2	5	3	2	2	4	3	2	4	4	2	2	2	2	1	2	1	1	1	2	1	2	2	2	2	2	2	1	1	2	1	2	2	2	2	1	1	1	2	2	3	3	4	4
294	2022/4/2 10:54:29	254秒	2	45	2	2	5	4	4	3	4	4	3	3	3	3	3	2	1	2	2	2	1	1	2	2	2	2	2	2	1	1	2	1	1	2	2	2	2	2	1	1	1	2	2	3	4	4	4
295	2022/4/2 10:56:03	161秒	2	30	1	2	4	2	2	1	4	2	2	4	2	2	2	1	1	1	1	1	1	1	1	1	1	1	1	1	1	1	1	3	2	1	1	1	1	1	1	1	1	1	1	4	3	3	3
296	2022/4/2 10:56:47	265秒	2	43	1	2	5	3	2	3	5	3	3	5	4	2	2	2	1	1	2	2	1	1	2	2	2	1	1	2	2	2	1	1	2	2	2	2	2	2	1	2	1	1	2	4	4	4	4
297	2022/4/2 10:56:51	240秒	2	30	2	1	2	2	2	1	4	3	2	4	4	2	2	2	1	1	1	2	2	1	2	2	2	2	3	2	1	2	1	5	2	5	5	1	5	2	1	1	2	1	2	3	4	4	2
298	2022/4/2 10:57:41	292秒	1	33	1	2	3	2	2	1	3	2	2	2	4	2	2	2	1	1	3	1	1	1	2	4	2	2	2	3	2	2	1	2	2	5	2	2	1	1	1	1	1	1	1	3	2	3	2
299	2022/4/2 10:58:03	260秒	1	35	2	2	4	2	2	2	2	2	2	2	2	2	2	2	1	1	1	2	1	1	2	2	2	2	2	2	1	2	2	2	1	2	2	1	1	1	1	1	2	1	1	2	2	2	2
300	2022/4/2 11:00:29	287秒	1	39	1	2	2	5	4	2	4	3	4	3	4	3	4	4	3	4	3	3	1	3	4	3	3	3	3	1	1	4	1	3	4	3	2	2	3	3	2	3	4	3	4	2	2	3	2
301	2022/4/2 11:00:56	203秒	2	25	2	1	3	2	2	2	4	4	1	5	4	1	1	1	1	1	1	1	1	1	1	1	1	1	1	1	1	1	1	2	1	2	2	1	1	1	1	1	1	1	1	2	2	2	2
302	2022/4/2 11:01:33	167秒	2	29	1	2	5	1	1	1	5	4	2	3	3	3	2	1	1	1	1	1	1	1	1	1	1	1	1	1	1	1	1	1	1	1	1	1	1	1	1	1	1	1	1	4	4	4	4
303	2022/4/2 11:01:49	135秒	2	23	1	1	3	3	3	3	3	4	3	3	3	3	3	2	2	2	2	2	4	4	4	4	4	4	4	4	4	1	1	1	1	1	1	1	1	1	1	1	1	1	1	2	2	3	3
304	2022/4/2 11:01:56	406秒	1	55	1	1	5	1	1	2	4	4	1	4	4	2	1	1	1	1	1	2	2	1	1	1	1	1	1	1	1	1	1	1	1	1	1	1	1	1	1	1	1	1	1	2	2	3	3
305	2022/4/2 11:01:59	184秒	2	28	1	1	3	5	5	5	5	2	5	3	3	3	5	3	3	3	3	3	3	3	3	3	3	3	3	3	3	3	3	3	3	3	3	3	3	3	3	3	3	3	3	2	2	2	2
306	2022/4/2 11:01:59	186秒	1	27	1	2	4	2	1	2	2	5	1	4	4	2	2	2	1	1	2	2	1	1	2	1	1	1	1	1	1	1	1	3	1	1	3	1	3	1	1	1	1	1	1	2	2	3	3
307	2022/4/2 11:02:01	235秒	2	40	1	2	5	2	2	1	1	4	2	5	4	3	1	2	1	1	1	1	1	1	1	1	1	1	1	1	1	1	1	1	1	1	1	1	1	1	1	1	1	1	1	3	4	4	4
308	2022/4/2 11:02:19	110秒	1	30	2	1	3	3	3	1	2	2	3	2	3	2	3	2	3	3	2	3	3	2	2	3	2	3	3	3	3	3	3	2	2	1	1	3	3	1	1	1	1	1	1	1	1	1	1
309	2022/4/2 11:02:28	261秒	2	26	1	2	5	3	1	2	4	3	3	2	2	2	4	2	1	1	1	1	2	2	1	3	2	1	5	2	2	2	5	5	2	4	3	2	2	2	1	1	2	1	2	1	4	2	2
310	2022/4/2 11:02:53	215秒	2	28	1	1	3	5	5	5	5	2	5	3	3	3	5	3	3	3	3	3	3	3	3	3	3	3	3	3	3	3	3	3	3	3	3	3	3	3	3	3	3	3	3	2	2	2	2
311	2022/4/2 11:02:58	109秒	1	28	2	1	3	1	1	2	2	2	2	2	2	2	2	2	2	2	2	1	2	1	2	2	2	2	2	2	1	1	2	2	2	2	2	2	2	3	3	2	2	3	3	2	2	2	1
312	2022/4/2 11:03:39	361秒	2	30	2	2	3	3	3	2	4	3	2	5	3	2	3	1	1	1	1	1	1	1	1	1	1	1	1	1	1	1	1	1	1	1	1	1	1	1	1	1	1	1	1	3	4	3	3
313	2022/4/2 11:03:41	344秒	1	51	1	2	5	2	3	2	5	4	2	4	4	4	2	2	3	1	1	1	1	2	1	1	3	2	1	1	1	1	1	1	1	1	1	1	1	1	1	1	1	1	1	4	2	3	3
314	2022/4/2 11:03:42	335秒	2	33	2	2	2	2	1	1	4	3	2	2	2	2	2	2	1	1	1	1	1	1	1	1	3	2	4	1	1	1	1	4	1	1	1	1	1	1	1	2	1	1	1	4	4	3	3
315	2022/4/2 11:03:49	307秒	2	29	2	1	3	3	3	3	4	3	3	3	3	3	2	2	2	1	1	2	2	1	1	2	2	2	2	2	1	2	1	4	1	1	2	1	2	2	1	1	2	2	2	3	4	3	3
316	2022/4/2 11:04:25	250秒	1	36	1	2	3	3	3	2	3	3	2	2	4	3	2	2	2	1	2	2	1	1	2	2	2	1	1	2	1	2	1	4	3	2	2	2	2	3	2	2	4	3	2	2	2	2	2
317	2022/4/2 11:05:07	449秒	1	50	1	2	5	2	2	1	5	3	2	4	3	2	2	1	4	1	1	1	1	1	2	1	1	2	3	2	1	2	2	1	1	1	1	1	1	1	1	1	2	1	1	3	2	3	3
318	2022/4/2 11:05:09	360秒	2	35	1	2	3	3	3	3	3	2	3	4	3	2	3	4	2	3	1	1	2	1	2	3	3	1	1	1	2	3	1	1	1	1	2	1	3	3	2	2	1	2	2	4	3	3	3
319	2022/4/2 11:06:13	252秒	1	44	1	2	4	3	3	2	1	4	2	4	4	2	1	2	1	1	1	1	1	1	1	1	2	1	1	1	1	2	1	1	1	1	1	1	1	1	1	1	1	1	1	3	2	3	3
320	2022/4/2 11:06:21	187秒	2	43	1	2	5	3	3	1	5	5	1	4	5	1	1	1	1	1	1	1	1	1	2	1	1	1	1	1	1	1	1	2	1	1	2	1	3	1	1	1	1	1	1	4	4	4	4
321	2022/4/2 11:06:35	391秒	2	28	2	2	4	2	2	1	1	1	2	2	2	2	2	2	1	1	1	1	1	1	1	1	1	1	1	1	1	1	1	1	1	1	1	1	1	1	1	1	1	1	1	3	3	3	3
322	2022/4/2 11:07:21	168秒	2	30	2	1	2	4	4	3	4	3	1	3	3	2	1	4	3	2	1	4	2	4	3	2	4	2	4	4	3	3	3	4	3	3	4	3	3	3	2	2	2	2	2	3	2	2	2
323	2022/4/2 11:07:52	289秒	2	51	1	1	3	3	3	3	3	2	3	3	3	2	2	3	4	2	2	2	3	3	4	4	4	4	4	1	1	2	1	2	4	4	4	4	4	4	2	3	2	2	2	4	4	4	4
324	2022/4/2 11:07:55	283秒	2	28	2	2	2	4	2	2	2	2	2	4	3	5	2	2	4	1	2	2	1	1	4	1	2	1	1	1	1	3	1	2	1	1	3	1	1	1	1	1	1	1	2	2	2	3	3
325	2022/4/2 11:08:24	576秒	2	30	2	2	3	2	2	1	4	4	1	4	4	2	2	2	1	1	2	2	1	2	1	1	1	2	1	2	1	2	1	1	2	1	2	1	1	1	1	1	2	2	1	3	3	4	4
326	2022/4/2 11:08:50	98秒	1	28	2	2	3	3	2	2	4	3	1	4	4	3	2	3	3	3	3	3	3	3	4	4	4	4	4	4	4	4	4	3	3	3	4	4	4	4	4	4	4	4	4	3	3	3	3
327	2022/4/2 11:09:07	188秒	2	32	1	2	2	3	2	2	2	3	2	4	4	2	2	2	1	1	1	2	2	2	2	2	2	3	3	2	2	2	1	2	2	2	2	1	1	2	2	1	1	1	1	4	4	4	4
328	2022/4/2 11:09:10	551秒	2	28	2	2	3	3	3	3	2	3	3	5	3	2	3	2	1	1	2	3	2	2	2	2	2	1	4	1	1	1	1	4	3	4	2	1	2	2	1	1	2	2	2	3	2	4	1
329	2022/4/2 11:09:12	605秒	1	55	1	1	5	1	1	1	5	3	1	5	5	1	1	1	1	1	1	1	1	1	2	1	1	1	1	1	1	1	1	5	1	1	1	1	1	1	1	1	1	1	1	4	4	4	4
330	2022/4/2 11:09:37	350秒	2	28	2	1	2	2	2	1	4	1	1	4	1	3	2	1	1	1	1	1	1	1	2	1	2	4	1	1	1	1	1	1	2	4	4	1	1	1	1	1	1	1	1	4	4	4	4
331	2022/4/2 11:09:46	243秒	2	25	2	1	2	2	2	2	4	4	2	4	4	2	3	2	1	1	1	1	1	1	1	2	2	2	1	1	1	2	2	2	1	3	2	1	2	1	1	1	1	1	1	2	4	3	2
332	2022/4/2 11:09:50	254秒	2	41	1	1	3	2	2	2	5	3	2	2	2	3	2	2	1	1	1	1	1	1	1	1	1	1	1	1	1	1	1	1	1	1	1	1	1	1	1	1	1	1	1	3	4	4	4
333	2022/4/2 11:10:18	211秒	2	28	1	1	3	4	3	1	1	4	2	3	4	2	1	2	1	1	1	1	1	1	2	1	1	1	2	1	1	1	1	3	1	1	1	1	1	2	1	1	1	1	1	2	2	2	2
334	2022/4/2 11:10:39	218秒	2	28	2	2	3	3	2	1	4	4	2	4	4	3	2	2	3	1	2	1	1	1	1	1	2	1	4	1	1	2	1	2	1	2	3	1	2	2	1	1	1	1	2	4	3	3	3
335	2022/4/2 11:10:40	532秒	2	26	1	1	3	4	4	4	3	3	3	3	3	3	4	4	3	2	2	3	2	2	3	3	3	3	3	2	3	3	1	4	3	4	3	3	3	3	2	3	3	2	3	3	2	3	3
336	2022/4/2 11:10:45	254秒	2	28	1	2	4	2	1	1	1	4	2	5	4	1	1	3	1	1	1	1	1	1	1	1	1	1	1	1	1	2	1	1	1	1	1	1	1	1	1	1	1	1	1	4	3	4	4
337	2022/4/2 11:10:48	502秒	2	42	1	2	4	2	2	1	4	3	2	4	4	3	2	2	1	1	1	1	1	1	2	1	2	1	1	1	1	1	1	2	1	1	1	1	1	1	1	1	2	1	1	3	3	3	3
338	2022/4/2 11:11:46	286秒	2	28	2	1	2	3	3	2	4	2	3	4	3	3	3	2	3	1	1	1	1	1	2	1	1	1	1	1	1	1	1	2	1	1	1	1	1	1	1	1	1	1	1	2	2	2	2
339	2022/4/2 11:11:49	402秒	2	30	1	2	2	3	3	3	3	3	2	1	2	1	2	1	1	1	1	4	4	2	2	2	2	2	1	1	1	1	1	2	2	1	2	1	2	1	1	1	1	1	2	4	4	2	2
340	2022/4/2 11:14:09	270秒	2	27	1	2	5	2	5	3	4	2	1	2	2	1	1	1	3	1	2	2	4	2	1	5	2	1	1	1	4	1	1	1	1	1	1	1	1	1	1	1	1	1	1	4	4	4	4
341	2022/4/2 11:14:17	353秒	1	32	1	1	4	2	1	1	1	4	3	4	4	2	2	1	1	1	1	2	1	1	1	1	1	1	1	1	1	1	1	3	1	3	1	1	1	1	1	1	1	1	1	4	3	4	4
342	2022/4/2 11:14:32	468秒	2	25	2	1	2	4	2	2	3	2	2	4	4	1	2	2	4	1	1	1	1	1	2	1	2	1	1	1	1	1	1	1	2	1	2	1	2	2	1	2	1	2	2	3	3	3	4
343	2022/4/2 11:14:40	800秒	1	44	1	2	3	2	2	2	4	3	3	3	3	3	3	2	1	1	1	2	2	1	3	2	3	3	3	2	2	2	2	3	2	4	4	3	2	2	2	2	2	2	2	2	2	4	3
344	2022/4/2 11:14:40	278秒	2	25	1	1	3	3	3	3	2	3	4	3	3	2	4	4	5	3	4	4	2	1	2	3	3	2	2	2	2	2	1	4	1	2	4	4	1	1	2	1	2	2	2	2	3	2	3
345	2022/4/2 11:14:53	331秒	2	48	2	2	3	3	4	3	4	4	2	4	4	1	3	2	2	1	2	1	1	2	4	1	3	3	1	1	1	1	1	2	2	1	1	1	1	2	1	2	2	1	1	4	3	4	4
346	2022/4/2 11:15:31	398秒	2	28	2	2	3	5	3	3	4	2	3	3	2	4	3	4	2	4	2	3	4	3	4	4	4	3	4	4	3	4	1	4	4	4	4	4	2	4	3	2	3	2	4	3	3	2	3
347	2022/4/2 11:15:40	290秒	2	28	2	2	3	1	1	2	4	2	2	4	4	2	2	3	1	2	2	1	1	1	2	2	1	1	1	1	1	1	1	2	1	1	2	1	2	1	1	1	1	1	1	3	4	3	4
348	2022/4/2 11:15:57	315秒	2	28	2	2	4	1	2	1	4	4	1	2	4	2	2	3	3	1	2	1	1	1	2	1	2	2	1	1	1	1	1	1	1	1	1	1	1	1	1	1	1	1	1	1	3	3	1
349	2022/4/2 11:17:16	247秒	2	25	2	2	3	3	3	3	4	3	3	4	4	4	3	1	1	2	2	3	3	2	2	2	2	2	4	1	1	1	1	3	2	1	2	2	1	1	1	1	2	1	1	4	3	3	2
350	2022/4/2 11:18:03	434秒	2	31	1	2	3	4	4	2	3	3	4	2	3	4	4	1	1	4	4	3	2	3	3	2	2	1	5	1	1	4	1	4	1	5	3	3	4	2	1	2	3	2	3	4	4	2	2
351	2022/4/2 11:19:12	287秒	2	32	2	1	2	3	3	3	3	2	2	4	2	3	3	2	2	4	3	1	1	1	1	2	2	2	2	2	2	2	1	1	1	2	1	1	1	2	1	1	1	1	2	2	2	2	2
352	2022/4/2 11:19:26	520秒	2	32	2	2	3	2	2	2	4	3	2	4	3	2	2	3	1	1	2	2	2	1	2	2	2	1	2	2	1	2	1	4	2	2	3	1	2	2	2	2	2	2	2	3	3	3	3
353	2022/4/2 11:19:43	95秒	2	27	2	1	2	4	3	4	3	3	3	3	3	3	3	3	3	3	3	3	3	3	3	3	3	3	3	3	3	3	3	3	3	3	3	3	3	3	3	3	3	3	3	3	3	3	3
354	2022/4/2 11:19:55	470秒	2	32	1	2	4	3	2	3	4	2	2	4	2	2	2	2	1	2	1	2	1	2	1	3	3	1	1	1	1	2	1	1	2	1	1	2	1	2	1	2	1	1	1	4	2	2	4
355	2022/4/2 11:20:10	207秒	2	26	2	2	3	3	2	2	3	2	2	2	3	2	2	2	2	2	1	1	1	1	1	2	2	1	3	1	1	1	1	1	1	3	3	1	1	1	1	1	1	1	1	2	2	2	2
356	2022/4/2 11:20:15	437秒	2	29	2	1	3	3	2	1	4	3	2	4	3	2	3	3	4	1	2	2	1	1	2	2	2	1	1	1	1	1	1	1	1	2	1	1	1	1	1	2	1	1	1	3	4	4	4
357	2022/4/2 11:21:35	438秒	1	39	1	2	3	3	2	2	4	3	2	4	3	3	2	2	3	2	2	2	2	2	2	2	2	2	2	2	2	2	1	2	2	2	2	2	2	2	2	2	2	2	2	3	3	4	3
358	2022/4/2 11:21:41	211秒	2	30	2	2	2	3	3	1	5	4	2	4	4	2	2	2	1	1	1	1	1	1	1	1	1	1	1	1	1	1	1	2	1	1	1	1	1	1	1	1	1	1	1	3	4	4	4
359	2022/4/2 11:22:30	376秒	1	47	1	2	5	2	2	1	5	4	2	4	4	1	2	1	2	1	2	1	2	1	2	2	2	1	2	2	1	2	1	2	1	2	2	1	3	1	1	1	2	1	1	3	3	4	4
360	2022/4/2 11:22:37	376秒	2	30	1	2	4	3	3	3	3	3	3	2	3	2	2	2	3	1	1	1	1	2	1	2	1	1	2	1	2	1	1	1	1	1	2	1	1	1	1	2	1	1	1	2	2	2	2
361	2022/4/2 11:23:02	319秒	2	32	2	2	2	2	1	1	4	4	1	5	4	2	2	1	1	1	1	1	1	1	1	1	1	1	1	1	1	1	1	1	1	3	2	1	1	1	1	1	1	1	1	3	4	4	4
362	2022/4/2 11:23:29	400秒	2	53	1	2	4	3	5	1	1	3	1	1	3	3	3	2	1	1	1	1	1	1	1	1	3	3	3	1	1	1	1	1	1	2	1	1	3	1	1	1	1	1	1	2	2	4	4
363	2022/4/2 11:24:16	334秒	2	28	1	2	3	1	1	1	4	4	1	5	4	2	1	1	1	1	1	1	1	1	1	1	1	1	1	1	1	1	1	1	1	1	1	1	1	1	1	1	1	1	1	3	3	3	3
364	2022/4/2 11:24:28	308秒	1	32	1	2	5	1	1	1	4	4	1	4	4	1	1	1	1	1	1	1	1	1	1	1	1	1	1	1	1	1	1	1	1	1	1	1	1	1	1	1	1	1	1	3	3	3	3
365	2022/4/2 11:25:09	353秒	2	29	1	2	3	3	3	4	3	4	3	4	3	2	3	4	2	3	3	3	2	3	3	4	4	4	4	3	3	2	1	3	2	2	3	3	3	3	1	2	3	2	2	2	2	2	3
366	2022/4/2 11:29:07	258秒	2	28	2	2	5	1	1	1	1	4	1	2	4	4	2	1	1	1	1	1	1	1	1	1	1	1	1	1	1	1	1	1	1	1	1	1	1	1	1	1	1	1	1	3	4	2	3
367	2022/4/2 11:30:09	171秒	1	36	2	2	5	5	5	4	3	3	3	3	3	3	4	3	3	3	3	4	3	3	3	3	4	2	3	2	3	2	2	4	4	4	3	3	3	4	3	3	3	3	3	3	2	2	3
368	2022/4/2 11:31:22	344秒	1	37	2	2	4	1	1	1	5	1	1	5	4	1	1	1	2	1	1	1	1	1	1	1	1	1	1	1	1	1	1	1	1	1	1	1	1	1	1	1	1	1	1	3	3	2	3
369	2022/4/2 11:32:22	760秒	1	30	1	2	5	1	2	1	4	4	1	4	4	2	2	1	1	1	1	1	1	1	1	1	1	1	1	1	1	1	3	1	1	1	1	1	1	1	1	1	1	1	1	3	4	4	4
370	2022/4/2 11:33:14	442秒	2	44	1	2	3	3	1	1	5	3	4	3	2	3	1	2	1	1	1	1	1	1	1	1	1	1	1	1	1	3	1	1	1	2	2	1	1	1	1	1	1	1	1	2	3	2	3
371	2022/4/2 11:34:04	266秒	1	42	1	2	1	2	3	2	4	3	3	3	3	2	3	2	3	1	2	1	1	1	2	2	2	3	2	1	1	2	1	2	2	1	1	1	1	1	1	1	2	2	1	4	2	4	4
372	2022/4/2 11:34:29	661秒	1	45	1	2	3	2	4	1	3	4	1	4	1	2	5	2	1	1	1	1	4	4	3	4	4	2	2	1	1	3	2	4	1	2	1	1	4	2	3	5	2	4	2	3	1	1	2
373	2022/4/2 11:34:44	301秒	1	45	1	2	3	3	3	3	5	3	2	4	1	3	3	3	3	1	2	1	1	1	2	3	3	2	3	3	2	3	1	3	2	3	4	1	5	2	1	1	3	1	1	3	2	3	3
374	2022/4/2 11:37:08	486秒	2	42	1	2	4	2	3	1	3	1	2	3	3	2	3	2	1	2	2	2	2	1	2	2	2	2	3	1	1	2	1	2	1	1	2	2	2	1	1	1	2	3	3	4	2	2	3
375	2022/4/2 11:37:52	380秒	1	37	2	2	3	3	2	2	5	3	2	4	4	2	2	1	3	1	1	3	3	2	1	1	2	5	1	2	1	3	1	1	2	1	5	3	1	1	1	2	2	1	1	3	2	4	4
376	2022/4/2 11:38:10	326秒	2	38	1	2	4	1	3	2	4	2	2	4	1	2	1	1	1	1	1	1	1	1	1	1	1	1	1	1	1	1	1	2	1	1	1	1	2	1	1	1	1	1	1	3	2	2	2
377	2022/4/2 11:38:56	209秒	2	32	1	1	5	1	1	1	1	1	1	1	1	1	1	1	1	1	1	1	1	1	1	1	1	1	1	1	1	1	1	1	1	1	1	1	1	1	1	1	1	1	1	1	1	1	1
378	2022/4/2 11:45:45	292秒	2	28	2	2	3	2	2	2	3	3	2	4	4	1	2	1	1	2	2	1	5	5	3	3	2	5	4	1	1	2	1	3	1	1	1	1	1	1	1	1	1	1	1	1	2	2	1
379	2022/4/2 11:46:33	819秒	2	26	1	1	3	3	3	2	3	3	3	3	3	3	4	3	2	1	2	5	2	2	1	3	3	2	1	2	2	3	1	2	3	2	2	2	3	3	1	3	3	1	3	2	2	2	3
380	2022/4/2 11:47:11	732秒	1	41	1	2	3	2	2	1	4	4	2	2	4	2	2	2	2	1	2	1	1	1	2	2	2	1	1	2	2	2	2	2	2	2	2	1	2	2	1	1	1	1	1	4	3	3	3
381	2022/4/2 11:47:58	745秒	2	48	1	2	5	2	2	1	4	4	1	4	4	1	2	2	1	1	1	1	1	1	1	1	2	1	2	1	1	1	1	1	1	1	1	1	2	1	1	1	1	1	1	3	3	3	3
382	2022/4/2 11:50:32	192秒	2	27	1	2	3	3	3	2	3	3	3	3	3	3	3	3	2	3	3	3	3	3	3	3	3	3	3	3	3	3	1	2	3	4	3	1	4	3	2	4	2	3	3	4	3	3	3
383	2022/4/2 11:51:36	640秒	2	45	2	2	4	2	3	1	4	3	2	4	4	1	1	2	3	1	1	2	1	1	3	3	3	3	1	2	2	1	1	3	1	3	3	1	2	1	1	2	2	1	1	4	4	4	4
384	2022/4/2 11:52:36	323秒	2	28	2	1	3	4	3	4	3	2	3	2	2	4	4	3	1	2	2	2	2	1	3	3	3	2	2	1	1	3	1	3	3	3	3	1	1	3	1	2	2	2	2	3	3	2	3
385	2022/4/2 11:59:24	382秒	1	31	1	2	2	1	1	3	4	4	1	5	4	1	2	2	3	2	2	1	2	2	3	2	2	2	3	1	2	2	5	1	2	2	3	1	3	2	2	2	4	2	3	4	3	3	3
386	2022/4/2 12:07:13	496秒	1	46	1	2	4	3	2	3	5	1	2	4	3	3	1	2	1	1	1	2	2	1	1	2	2	2	1	1	1	2	2	2	2	1	2	2	2	2	1	1	1	1	2	4	4	4	4
387	2022/4/2 12:15:25	214秒	1	28	2	1	2	4	3	5	3	2	4	5	2	3	4	4	3	4	2	1	3	2	3	4	4	1	1	1	3	1	1	4	3	3	3	3	4	4	2	3	3	3	3	2	3	3	3
388	2022/4/2 12:15:48	334秒	2	31	2	2	3	2	1	1	4	3	1	3	3	3	1	1	1	1	2	2	1	1	2	2	2	3	3	1	1	1	1	4	2	3	3	1	2	1	1	1	2	1	1	3	3	3	3
389	2022/4/2 12:24:10	315秒	2	41	2	1	3	3	3	3	3	3	3	4	3	3	2	3	1	1	3	3	1	1	2	2	3	1	3	1	1	2	1	2	2	3	3	1	3	3	1	2	1	2	2	3	2	3	3
390	2022/4/2 12:27:35	118秒	1	40	1	2	4	2	2	2	5	2	3	2	2	2	3	2	2	3	2	3	2	2	2	2	2	2	2	2	2	2	2	3	2	2	2	2	2	2	1	2	2	2	2	4	4	4	4
391	2022/4/2 12:27:36	144秒	2	22	1	2	4	5	5	5	5	2	5	2	2	4	4	5	5	5	5	5	5	5	5	5	5	5	4	5	5	5	1	5	5	5	5	5	5	5	5	5	5	5	5	2	4	2	2
392	2022/4/2 12:28:34	228秒	2	45	1	2	3	2	2	2	3	3	2	4	4	1	1	1	2	1	1	1	1	1	1	1	1	1	1	1	1	1	1	1	1	1	1	1	1	1	1	1	1	1	1	2	2	3	2
393	2022/4/2 12:28:42	142秒	2	47	2	2	4	3	3	3	3	3	3	3	3	3	3	3	2	3	3	3	3	3	3	3	3	3	3	3	3	3	3	3	3	3	3	3	3	3	3	3	3	3	3	2	2	2	2
394	2022/4/2 12:29:14	178秒	1	50	2	2	3	3	3	3	3	3	3	3	3	3	3	2	2	1	2	1	1	1	2	2	2	1	1	2	1	1	1	2	2	2	2	1	2	1	1	2	2	2	2	1	2	2	1
395	2022/4/2 12:29:34	256秒	2	50	1	2	4	2	3	2	3	3	3	3	3	3	3	3	3	3	3	3	3	3	3	3	3	3	3	3	3	3	3	3	3	3	5	3	5	4	3	2	3	2	5	3	2	2	2
396	2022/4/2 12:30:42	158秒	1	49	1	1	3	3	3	3	3	3	3	3	3	3	3	3	3	3	3	3	3	3	3	3	3	3	3	3	3	3	3	3	3	3	3	3	3	3	3	3	3	3	3	3	3	3	3
397	2022/4/2 12:31:04	247秒	1	45	2	1	5	1	1	1	5	4	1	5	5	2	2	2	3	1	1	2	1	1	1	1	1	1	1	1	1	1	1	1	1	1	1	1	1	1	1	1	1	1	1	3	2	4	4
398	2022/4/2 12:31:26	236秒	2	28	1	1	4	3	3	1	5	3	2	3	2	3	3	2	1	1	1	1	1	1	2	1	1	1	1	1	1	1	1	1	1	1	1	1	1	1	1	1	1	1	1	4	4	4	4
399	2022/4/2 12:31:45	247秒	2	47	2	2	4	3	2	2	4	3	2	4	4	3	2	2	1	2	1	1	2	2	3	2	2	1	2	2	1	2	1	2	2	2	2	1	2	1	1	1	1	2	2	4	4	4	4
400	2022/4/2 12:32:12	380秒	2	24	1	2	2	4	4	4	3	3	4	2	2	3	3	2	1	2	2	3	3	2	2	3	3	3	3	2	2	2	2	2	2	2	2	2	2	2	2	3	2	2	2	2	2	2	2
401	2022/4/2 12:32:27	324秒	2	45	1	2	5	3	2	1	5	5	5	2	3	3	1	3	1	1	1	1	1	1	2	2	2	2	2	2	1	4	1	1	1	1	1	1	1	1	1	1	1	1	1	4	2	4	4
402	2022/4/2 12:32:47	376秒	1	50	1	1	5	1	1	2	5	5	2	4	4	2	3	2	1	1	1	2	1	1	1	1	2	2	1	2	2	3	1	3	4	1	3	1	1	2	1	1	1	1	1	1	4	4	4
403	2022/4/2 12:33:09	499秒	1	53	1	2	5	1	1	1	5	5	1	5	5	1	1	1	1	1	1	1	1	1	1	1	1	1	1	1	1	1	1	1	1	1	5	1	1	1	1	1	1	1	1	3	1	3	1
404	2022/4/2 12:33:15	453秒	1	51	1	1	4	2	2	2	2	5	2	4	4	2	2	2	1	1	1	1	1	1	1	1	2	2	1	1	1	1	2	2	1	2	2	1	1	1	1	1	1	1	1	4	4	4	4
405	2022/4/2 12:33:21	413秒	1	43	1	2	4	2	2	1	5	3	2	3	3	2	1	1	4	1	1	1	1	1	1	1	2	2	2	1	1	2	1	1	1	3	2	1	1	1	1	2	1	1	1	3	3	3	2
406	2022/4/2 12:33:37	205秒	2	46	1	2	3	1	1	1	1	1	1	1	1	1	1	1	3	5	1	1	1	1	1	1	1	1	1	1	1	1	1	1	1	1	1	1	1	1	1	1	1	1	1	1	1	1	1
407	2022/4/2 12:33:57	300秒	2	47	1	2	2	2	2	2	3	3	3	4	3	3	2	2	1	2	2	2	2	1	2	2	2	3	1	1	1	2	1	2	2	1	2	1	2	2	1	1	2	2	2	2	1	3	3
408	2022/4/2 12:34:05	505秒	1	51	1	2	3	3	3	2	3	2	3	4	2	1	1	2	4	1	1	2	1	1	2	2	2	2	3	1	1	1	4	3	2	3	3	2	2	2	1	1	1	1	2	3	2	3	2
409	2022/4/2 12:35:45	612秒	1	50	1	1	4	2	2	1	5	3	2	5	4	1	1	1	1	1	1	1	1	1	1	1	1	1	1	1	1	1	1	1	1	1	1	1	1	1	1	1	1	1	1	4	4	4	4
410	2022/4/2 12:36:06	111秒	2	45	1	2	1	2	2	3	3	3	3	3	3	3	3	2	2	1	2	2	2	2	2	2	2	2	2	2	2	2	2	2	2	2	2	2	2	2	2	2	2	2	2	2	2	2	2
411	2022/4/2 12:36:18	581秒	1	48	1	2	4	2	2	1	4	4	2	4	4	2	2	1	1	1	1	1	1	1	2	1	1	2	4	1	1	1	1	1	1	2	2	1	2	2	1	1	2	1	1	4	2	4	4
412	2022/4/2 12:37:42	203秒	2	46	1	2	3	3	3	2	3	3	3	3	3	3	3	3	1	1	1	1	2	1	1	2	3	3	2	1	1	2	1	1	1	1	2	1	1	2	1	3	2	3	4	3	3	3	3
413	2022/4/2 12:37:51	240秒	2	48	2	1	3	2	2	1	2	4	2	4	4	2	2	1	1	1	1	1	1	1	1	1	1	1	1	1	1	2	1	2	1	2	1	2	1	2	1	1	1	1	1	3	3	3	3
414	2022/4/2 12:38:04	685秒	1	54	1	2	4	2	1	2	4	2	2	4	4	3	2	2	1	1	1	1	2	1	2	2	2	2	2	2	2	2	1	1	2	1	1	1	1	1	2	2	2	1	2	4	3	3	3
415	2022/4/2 12:38:04	157秒	1	52	1	2	5	2	2	2	2	2	2	2	2	2	2	2	2	2	2	2	2	2	2	2	2	2	2	2	2	2	2	2	2	2	2	2	3	3	3	3	3	3	3	2	2	2	2
416	2022/4/2 12:38:28	348秒	1	45	1	1	4	3	4	4	3	3	3	5	3	3	4	4	1	2	3	1	1	1	1	3	3	4	1	1	1	1	1	4	4	1	4	4	3	2	1	1	1	2	2	3	1	2	2
417	2022/4/2 12:38:39	669秒	2	46	1	1	2	2	2	2	4	3	2	1	2	2	2	2	2	1	2	2	2	2	2	2	2	2	4	2	2	2	1	1	2	1	1	1	2	2	1	2	2	1	1	4	4	4	4
418	2022/4/2 12:39:18	316秒	2	43	2	1	3	2	2	1	5	5	1	5	5	1	1	1	1	1	1	1	1	1	1	1	1	1	1	1	1	1	1	1	1	1	1	1	1	1	1	1	1	1	1	4	4	4	4
419	2022/4/2 12:39:19	319秒	2	44	1	2	3	2	2	1	4	3	1	4	4	1	1	1	1	1	1	1	1	1	1	1	2	1	1	1	1	1	1	2	1	1	1	1	1	1	1	1	2	1	2	4	4	4	4
420	2022/4/2 12:39:26	359秒	1	50	1	2	2	4	5	5	3	4	5	3	3	5	5	4	3	3	3	5	4	4	4	4	5	5	5	2	3	4	4	5	4	3	4	5	3	3	3	4	4	3	4	3	2	3	3
421	2022/4/2 12:40:19	345秒	2	45	1	2	2	4	3	2	4	4	3	4	4	3	3	4	3	2	2	2	2	1	2	2	2	2	1	1	1	2	1	2	2	2	2	1	2	1	1	1	1	2	2	1	1	3	3
422	2022/4/2 12:40:48	136秒	2	44	1	2	3	1	1	1	1	2	2	4	2	2	2	2	2	2	2	2	2	2	2	2	2	2	2	2	2	2	1	2	2	2	2	1	1	1	1	1	1	1	1	3	3	3	3
423	2022/4/2 12:41:05	303秒	2	46	1	2	4	3	3	1	4	3	2	5	3	3	3	1	1	1	1	1	1	1	1	2	2	1	1	1	1	2	1	2	2	1	2	1	1	2	1	2	2	1	1	3	3	3	3
424	2022/4/2 12:41:33	352秒	1	46	1	2	4	3	2	2	4	4	2	2	4	4	3	3	2	1	2	4	4	4	3	4	4	5	3	2	3	4	1	4	4	4	2	4	4	4	1	4	4	3	4	2	2	2	2
425	2022/4/2 12:41:34	287秒	1	46	1	2	2	4	4	4	4	3	3	4	3	3	3	4	3	3	3	4	4	4	4	4	4	4	1	4	4	4	5	4	4	4	4	4	5	4	3	4	4	3	3	3	3	3	2
426	2022/4/2 12:41:35	128秒	2	41	1	2	5	1	1	1	1	3	2	3	3	3	2	2	2	1	1	1	1	1	1	1	1	1	1	1	1	1	1	2	1	1	1	1	1	1	1	1	1	1	1	2	2	2	2
427	2022/4/2 12:42:58	431秒	1	52	1	1	4	1	1	1	5	5	1	4	5	3	3	2	1	1	1	1	1	1	1	1	1	1	1	1	1	1	1	1	1	1	1	1	1	1	1	1	1	1	1	1	1	4	1
428	2022/4/2 12:42:59	295秒	2	39	2	1	2	4	3	3	3	3	3	4	2	3	3	3	1	2	2	1	2	2	2	2	3	3	3	3	3	3	1	4	3	3	3	2	1	3	2	1	2	1	2	3	3	4	4
429	2022/4/2 12:43:06	236秒	2	40	2	2	3	5	5	5	4	3	4	1	3	5	4	5	5	5	4	2	5	3	5	5	5	5	5	5	5	5	1	5	3	5	5	3	3	4	1	3	3	3	5	4	4	4	4
430	2022/4/2 12:43:43	454秒	1	44	1	2	3	3	3	2	4	4	2	4	4	3	3	3	2	1	1	3	3	2	2	3	3	3	2	2	2	2	2	2	3	2	2	3	3	2	1	1	2	1	2	3	2	3	2
431	2022/4/2 12:44:04	549秒	1	58	1	2	5	5	5	5	5	5	3	5	3	4	3	5	3	3	5	4	3	4	5	4	4	4	4	3	4	4	4	5	4	4	4	4	5	4	4	4	4	4	4	4	3	4	3
432	2022/4/2 12:44:14	197秒	1	44	1	2	1	5	5	5	1	1	5	1	1	5	5	5	5	5	5	5	5	5	5	5	5	5	5	5	5	5	5	5	5	5	5	5	5	5	5	5	5	5	5	1	1	1	1
433	2022/4/2 12:44:35	245秒	2	45	1	1	3	3	3	3	4	3	3	3	3	3	3	2	2	2	2	2	2	2	2	2	2	2	2	2	2	2	1	2	2	2	2	2	2	2	1	2	2	1	1	2	2	2	2
434	2022/4/2 12:45:02	389秒	2	50	1	2	3	1	1	1	5	3	2	5	4	1	2	1	1	1	1	1	1	1	1	1	2	1	2	1	1	1	1	2	2	1	1	1	1	1	1	1	1	1	1	4	3	4	3
435	2022/4/2 12:45:02	247秒	2	45	1	2	3	2	2	2	4	3	3	4	4	2	2	2	1	1	1	2	1	2	2	2	2	1	2	2	1	2	1	2	1	2	2	1	1	1	1	1	1	2	2	4	4	4	4
436	2022/4/2 12:45:07	366秒	2	37	1	2	2	3	4	3	4	3	3	4	3	3	2	2	2	2	3	2	2	2	3	2	2	2	5	2	2	2	1	2	3	3	3	3	4	2	3	2	3	3	3	3	3	4	3
437	2022/4/2 12:45:35	249秒	2	42	1	2	3	1	1	1	1	2	1	5	4	1	1	1	1	1	1	1	1	1	1	1	2	1	1	1	1	1	1	2	1	1	1	1	1	1	1	1	1	1	1	4	3	4	4
438	2022/4/2 12:45:58	421秒	2	48	1	2	3	3	3	2	4	4	2	5	4	2	2	1	1	1	1	1	1	1	1	2	2	2	2	2	1	1	1	2	2	2	2	1	2	2	1	2	2	1	1	3	3	4	3
439	2022/4/2 12:46:07	318秒	2	48	2	1	3	2	2	1	5	4	2	4	4	2	1	1	1	1	2	2	1	1	2	1	1	1	1	1	1	2	1	2	1	1	1	1	2	1	1	1	1	1	1	4	3	4	4
440	2022/4/2 12:46:15	363秒	1	50	1	1	1	3	3	2	3	2	2	4	2	2	2	2	3	1	1	1	1	2	2	2	2	2	3	1	1	1	3	3	1	1	2	1	3	1	2	1	3	1	1	2	1	2	1
441	2022/4/2 12:46:34	466秒	1	52	1	1	5	1	1	1	5	4	1	4	4	2	1	1	1	1	1	1	1	1	1	1	1	2	2	1	1	1	1	2	1	1	2	1	1	1	1	1	1	1	1	3	2	3	3
442	2022/4/2 12:46:34	367秒	2	47	1	2	3	3	3	2	3	2	3	3	3	3	3	4	1	1	4	1	1	1	5	1	2	2	2	2	1	2	1	4	2	3	2	1	5	2	1	1	2	1	1	3	3	3	2
443	2022/4/2 12:47:05	350秒	1	52	1	2	2	4	5	4	4	4	3	4	4	4	2	2	1	1	1	1	1	2	2	1	2	1	1	1	1	2	1	4	1	1	2	1	1	1	1	2	1	1	1	3	2	4	3
444	2022/4/2 12:47:09	543秒	2	50	1	2	2	3	3	2	3	3	2	4	3	2	2	3	2	2	2	2	2	3	4	3	4	4	4	2	3	2	1	2	3	3	3	2	2	2	2	3	2	2	4	3	3	3	3
445	2022/4/2 12:47:13	456秒	1	46	1	2	5	2	2	1	4	3	2	5	4	2	2	2	1	1	1	1	1	1	1	1	2	1	2	1	1	1	1	2	1	1	1	1	1	1	1	1	1	1	1	4	2	3	2
446	2022/4/2 12:47:19	1013秒	2	47	2	1	5	2	2	2	5	4	2	3	3	4	2	2	1	1	1	1	1	1	1	1	1	1	2	1	1	2	1	1	1	1	1	1	1	1	1	1	1	1	1	4	3	4	4
447	2022/4/2 12:47:21	328秒	1	46	1	2	4	2	1	1	5	4	2	4	4	3	2	1	4	1	1	1	1	1	1	1	1	1	1	1	1	1	3	2	1	1	1	1	1	1	1	1	1	1	1	4	4	4	4
448	2022/4/2 12:47:23	543秒	1	55	1	2	4	2	1	1	5	4	2	5	4	2	1	2	4	1	1	1	1	1	1	1	2	2	1	2	1	1	1	2	1	1	2	1	2	1	1	1	1	1	1	4	2	4	3
449	2022/4/2 12:47:37	278秒	2	46	1	2	4	2	2	1	4	4	2	4	4	2	1	1	1	1	1	1	1	1	1	1	2	1	2	1	1	1	1	1	1	1	1	1	1	1	1	1	2	1	1	4	3	4	4
450	2022/4/2 12:48:17	527秒	2	45	1	1	2	3	2	2	3	3	2	3	2	2	3	3	1	1	2	3	1	3	4	3	3	3	2	3	1	2	1	2	3	3	3	2	2	2	2	2	2	2	2	4	3	3	3
451	2022/4/2 12:48:25	291秒	2	45	1	2	3	3	3	2	4	3	1	3	3	3	3	2	3	1	1	1	1	1	1	1	2	1	1	1	1	1	1	1	1	1	1	1	1	1	1	1	1	1	1	2	2	4	3
452	2022/4/2 12:48:33	331秒	1	44	2	1	3	3	3	3	4	4	3	3	3	3	4	3	2	1	1	1	1	1	1	2	3	4	3	1	1	3	1	2	1	1	1	2	3	2	1	2	3	1	2	2	2	3	3
453	2022/4/2 12:48:39	407秒	2	49	1	2	5	2	2	1	4	4	1	5	4	1	1	1	1	1	1	1	1	1	1	1	2	2	1	1	1	1	1	1	1	1	1	1	1	1	1	1	1	1	1	3	4	3	3
454	2022/4/2 12:48:45	431秒	1	52	1	1	5	2	3	1	5	4	2	4	5	2	1	1	1	1	1	1	1	1	2	1	1	1	2	1	1	1	5	1	1	1	1	1	1	1	1	1	2	1	1	3	3	3	3
455	2022/4/2 12:49:13	264秒	2	45	1	1	1	3	3	2	2	3	3	3	2	2	2	2	2	1	2	2	1	1	1	3	3	2	3	2	2	2	1	2	2	2	2	1	2	2	1	2	2	1	2	2	2	2	3
456	2022/4/2 12:49:42	459秒	2	49	1	2	3	1	1	1	1	2	1	3	3	2	2	2	1	1	1	1	1	1	1	2	2	2	2	2	1	1	1	1	1	3	2	1	2	1	1	1	1	1	1	2	3	2	2
457	2022/4/2 12:50:02	566秒	2	42	1	2	3	3	2	1	5	3	2	3	3	2	1	3	4	1	3	1	1	2	3	2	3	4	4	3	1	3	1	3	3	3	3	2	2	1	2	1	2	1	2	4	3	4	4
458	2022/4/2 12:50:41	389秒	1	49	2	1	5	1	1	1	5	3	2	5	4	1	3	1	1	1	2	1	1	1	2	1	1	1	1	1	1	1	2	1	1	2	1	1	1	1	1	1	1	1	1	2	1	4	4
459	2022/4/2 12:50:50	259秒	1	45	1	2	4	3	2	1	4	3	3	4	4	2	1	3	2	1	1	1	1	1	1	2	2	1	2	2	1	2	2	2	2	2	2	1	2	2	1	2	2	1	2	3	3	4	3
460	2022/4/2 12:50:59	478秒	1	69	1	2	4	2	1	1	5	5	1	5	5	1	1	2	1	1	1	1	1	1	1	1	1	1	4	1	1	1	1	1	1	1	1	1	1	1	1	1	1	1	1	3	3	3	3
461	2022/4/2 12:51:22	223秒	2	50	1	2	5	2	1	1	4	4	1	4	4	2	1	2	1	1	1	1	1	1	1	1	1	1	1	3	1	2	1	1	1	4	4	1	5	1	1	1	1	1	1	4	4	4	4
462	2022/4/2 12:51:30	255秒	2	50	2	2	4	2	2	1	4	3	2	4	4	2	2	2	1	1	1	1	1	1	1	2	2	2	2	1	1	1	1	1	1	2	2	1	2	1	2	1	1	1	1	4	3	4	4
463	2022/4/2 12:52:34	136秒	1	45	1	2	2	5	5	5	5	5	5	5	4	4	3	2	3	3	3	3	3	3	4	4	3	3	4	3	4	3	4	4	4	4	4	4	4	4	4	4	4	4	4	3	3	3	3
464	2022/4/2 12:53:25	1052秒	1	46	2	2	3	2	4	1	5	3	3	4	4	2	2	2	1	1	1	1	1	1	1	1	2	2	1	2	1	2	1	3	2	1	2	2	2	2	1	2	1	1	2	3	2	3	3
465	2022/4/2 12:54:11	366秒	1	47	1	2	5	1	1	1	5	5	1	5	5	1	1	1	1	1	1	1	1	1	1	1	1	1	1	1	1	1	1	2	1	1	1	1	1	1	1	1	1	1	1	4	4	4	4
466	2022/4/2 12:54:13	605秒	2	53	1	2	3	3	3	2	4	2	2	4	4	3	3	2	2	1	1	2	2	1	2	1	2	2	4	2	1	1	1	4	5	2	4	1	1	1	1	1	1	1	1	4	3	4	4
467	2022/4/2 12:56:42	296秒	2	46	1	2	3	5	5	5	2	3	5	2	2	5	4	5	5	5	5	5	4	3	4	5	5	2	4	5	5	5	3	5	5	5	5	5	5	5	2	5	5	5	5	4	1	3	3
468	2022/4/2 12:57:40	410秒	1	47	1	2	5	2	2	1	4	4	1	5	4	1	1	2	1	1	2	1	1	1	3	1	2	2	3	1	1	1	1	4	1	4	3	2	1	1	1	2	1	1	2	4	2	3	2
469	2022/4/2 12:57:47	331秒	2	45	1	2	4	3	3	2	4	4	2	4	4	2	3	3	2	1	1	2	2	1	1	3	3	3	2	1	2	3	1	2	1	2	1	3	2	1	1	1	2	1	1	4	3	4	2
470	2022/4/2 12:57:59	444秒	1	48	1	2	5	3	2	1	5	3	2	4	5	2	1	3	2	1	1	1	1	1	1	2	1	1	4	1	1	1	1	2	2	1	1	1	1	1	1	1	2	2	1	4	3	4	4
471	2022/4/2 12:58:41	521秒	2	40	1	1	3	2	1	2	3	4	2	2	3	3	2	3	1	1	1	1	1	2	3	2	2	1	2	1	2	2	1	2	1	1	2	1	1	2	1	1	1	1	2	3	2	3	2
472	2022/4/2 12:59:35	1482秒	2	48	1	1	4	2	3	1	4	4	3	5	4	3	2	2	1	1	2	1	1	1	2	2	2	1	1	1	1	2	1	1	1	2	2	2	3	2	1	1	2	1	2	4	4	4	4
473	2022/4/2 13:03:29	285秒	2	47	1	2	5	2	1	1	5	4	1	4	3	2	1	1	2	1	1	1	1	1	1	1	1	1	1	1	1	2	1	2	1	1	1	1	1	1	1	1	1	1	1	4	3	3	4
474	2022/4/2 13:03:34	177秒	1	26	1	2	5	1	2	1	5	4	1	5	4	1	1	1	1	1	1	2	1	1	1	2	1	1	1	1	1	1	1	2	2	1	1	1	1	2	1	1	1	1	1	4	3	2	1
475	2022/4/2 13:04:56	374秒	2	43	1	1	3	3	3	3	3	3	2	2	2	3	4	4	3	1	2	1	1	1	1	2	1	1	1	1	1	1	1	1	1	1	1	1	1	1	1	1	1	1	1	4	3	3	3
476	2022/4/2 13:05:06	652秒	2	48	2	2	3	2	3	1	5	4	1	4	4	2	1	1	1	1	1	1	1	1	1	1	2	1	1	1	1	1	1	1	1	1	2	1	2	1	1	1	1	2	1	4	2	4	4
477	2022/4/2 13:05:18	309秒	2	45	2	2	4	4	3	1	4	4	2	4	4	2	1	3	1	1	2	1	2	1	4	3	3	2	5	1	1	3	1	5	2	1	4	1	2	2	1	2	3	1	2	3	3	4	3
478	2022/4/2 13:05:54	468秒	1	48	1	2	3	1	2	1	3	3	2	4	3	2	2	2	1	1	1	1	1	1	3	1	2	2	3	1	1	2	2	1	2	1	2	1	2	1	1	1	2	1	1	2	2	2	2
479	2022/4/2 13:06:09	438秒	1	52	1	2	3	2	3	2	4	3	3	3	3	2	2	3	1	1	2	3	2	2	4	3	3	2	2	4	2	3	1	3	3	3	2	2	2	2	2	2	2	2	2	2	2	3	3
480	2022/4/2 13:07:25	419秒	1	50	1	2	3	1	2	1	5	4	2	4	4	2	2	1	1	1	1	1	1	1	1	1	2	1	1	1	1	1	1	1	1	2	1	1	1	1	1	1	1	1	1	4	3	4	4
481	2022/4/2 13:07:47	222秒	2	49	1	2	4	1	1	1	4	4	1	1	4	3	2	1	1	1	1	2	1	1	2	1	2	1	1	1	2	1	1	1	1	1	1	1	1	1	1	1	1	1	1	3	4	4	4
482	2022/4/2 13:08:05	147秒	1	27	2	1	5	1	3	1	5	4	1	5	4	1	1	2	1	1	1	1	1	1	1	1	1	1	1	1	1	1	2	1	1	3	1	1	1	1	1	1	1	1	1	4	4	4	4
483	2022/4/2 13:08:15	445秒	2	45	2	1	3	2	2	1	5	5	2	4	4	1	1	1	1	1	1	1	1	1	1	1	2	1	1	1	1	1	1	1	1	1	1	1	1	1	1	1	1	1	1	3	3	4	4
484	2022/4/2 13:08:25	611秒	2	52	1	2	3	3	2	2	4	2	2	4	2	2	2	3	3	2	1	2	2	1	2	2	2	2	2	1	1	2	1	1	2	2	2	2	2	2	1	2	2	2	2	4	2	4	4
485	2022/4/2 13:08:40	450秒	2	47	1	2	2	4	4	4	4	3	2	4	4	4	2	2	2	1	1	1	1	1	2	1	2	2	2	1	1	2	1	4	1	3	2	1	1	1	1	1	1	1	2	2	2	2	2
486	2022/4/2 13:10:53	313秒	1	28	1	2	1	3	3	2	4	3	4	4	4	2	2	2	2	1	3	3	2	2	4	2	2	2	3	2	2	2	2	4	2	2	2	2	4	2	2	2	2	2	2	3	2	3	3
487	2022/4/2 13:13:30	485秒	2	40	1	2	2	3	3	2	4	3	3	4	2	2	3	3	1	2	1	1	1	1	3	1	2	2	3	3	1	2	1	1	1	3	3	1	5	2	1	1	2	1	2	1	4	4	4
488	2022/4/2 13:15:00	323秒	2	45	1	1	5	3	3	1	4	3	1	4	4	3	2	3	1	1	1	1	1	1	3	1	2	1	1	3	1	2	1	1	1	3	3	1	3	1	1	2	1	1	1	2	2	4	4
489	2022/4/2 13:15:10	489秒	2	25	1	2	4	2	2	1	4	4	2	4	4	3	2	2	1	1	1	2	1	1	2	1	2	2	2	2	1	1	1	4	2	1	2	1	1	1	1	2	2	2	2	4	4	4	3
490	2022/4/2 13:17:34	367秒	2	47	1	2	5	2	4	2	3	3	2	3	1	3	2	2	2	1	2	1	1	2	2	4	4	2	4	1	1	1	1	2	2	2	2	1	1	2	1	2	1	1	2	2	2	2	2
491	2022/4/2 13:17:55	382秒	1	50	1	1	3	1	2	1	3	4	2	4	4	1	1	1	1	1	1	1	1	1	2	1	1	2	3	1	1	1	1	2	1	1	1	1	2	1	1	1	2	1	1	4	2	3	3
492	2022/4/2 13:18:49	520秒	2	47	1	2	2	3	4	3	3	3	2	3	3	2	1	3	1	1	1	1	1	1	2	2	2	2	3	1	1	2	1	1	1	1	1	1	1	1	2	1	1	2	1	4	4	4	4
493	2022/4/2 13:20:28	580秒	1	54	1	2	5	3	3	2	5	4	2	4	4	2	2	1	4	1	1	1	1	1	2	1	1	2	3	1	1	2	1	3	1	3	3	1	2	2	1	1	1	1	1	4	3	4	3
494	2022/4/2 13:21:46	528秒	2	47	1	2	4	2	2	1	4	4	2	3	3	2	2	3	2	1	2	1	1	1	3	2	4	2	3	2	2	3	1	4	1	1	4	2	3	2	1	1	3	1	2	4	3	3	3
495	2022/4/2 13:24:00	535秒	1	47	1	2	2	1	3	1	1	2	3	1	1	1	1	1	1	1	1	2	1	1	2	1	2	2	2	1	1	2	1	1	2	1	2	1	2	1	1	1	2	1	1	3	3	3	3
496	2022/4/2 13:25:02	566秒	2	45	1	2	2	1	2	1	5	2	2	5	4	2	1	1	1	1	1	1	1	1	1	1	2	1	1	1	1	1	1	1	1	1	1	2	1	1	1	1	1	1	1	4	2	4	4
497	2022/4/2 13:27:05	406秒	1	32	1	2	3	1	2	1	3	3	3	4	2	1	2	1	1	1	1	1	1	1	1	1	1	1	1	1	1	1	1	1	1	1	1	1	1	1	1	1	1	1	1	4	2	3	4
498	2022/4/2 13:28:38	591秒	2	50	1	2	4	1	2	1	4	2	1	5	4	3	2	2	1	1	1	1	1	3	3	1	2	2	4	1	1	1	1	1	1	1	1	1	1	1	2	1	1	1	2	3	2	4	2
499	2022/4/2 13:32:21	785秒	2	52	2	2	5	2	3	2	2	2	1	4	4	2	1	2	2	1	1	1	1	1	1	1	1	1	1	1	1	1	1	2	2	1	1	1	1	1	1	1	1	1	1	2	2	4	2
500	2022/4/2 13:33:22	772秒	2	49	1	1	2	3	3	3	4	3	2	3	3	3	3	2	3	1	2	1	1	3	2	2	4	2	2	3	1	2	1	3	1	1	2	1	1	2	1	2	2	1	2	4	2	3	3
501	2022/4/2 13:34:16	1180秒	2	49	1	2	5	1	2	2	2	3	3	5	3	2	2	1	2	1	1	1	1	1	1	1	1	1	3	2	1	1	1	4	2	2	2	1	1	1	1	2	2	1	1	4	3	4	4
502	2022/4/2 13:34:49	2071秒	2	51	1	2	2	2	3	2	3	2	3	3	3	2	2	3	2	1	2	1	2	1	4	2	3	2	2	2	1	3	1	2	2	1	2	2	4	3	1	2	2	1	2	4	2	3	2
503	2022/4/2 13:35:26	431秒	2	49	1	2	2	4	3	2	4	3	3	3	2	1	2	3	3	2	3	3	3	2	2	2	2	2	2	1	1	1	1	2	2	1	2	1	1	1	1	1	1	1	2	4	2	4	4
504	2022/4/2 13:37:59	444秒	1	52	2	2	3	2	2	1	3	1	3	5	3	1	2	1	1	1	1	1	1	1	1	1	3	1	1	1	1	1	1	1	1	1	1	1	3	1	1	1	1	1	1	3	3	3	3
505	2022/4/2 13:46:00	392秒	2	46	1	2	4	3	2	1	4	4	1	4	4	2	1	1	1	1	1	1	1	1	1	1	1	1	1	1	1	1	1	1	1	1	1	1	1	1	1	1	1	1	1	4	3	3	3
506	2022/4/2 13:48:19	934秒	1	54	1	2	3	3	3	3	3	3	3	4	3	3	3	3	1	3	3	3	3	3	3	3	3	3	3	3	3	3	1	3	3	2	3	2	4	3	3	3	3	3	3	3	2	3	3
507	2022/4/2 13:57:12	308秒	2	45	1	1	3	1	1	1	5	4	2	5	4	1	1	1	1	1	1	1	1	1	1	1	1	1	1	1	1	1	1	1	1	1	1	1	1	1	1	1	1	1	1	4	4	4	4
508	2022/4/2 14:01:29	262秒	1	52	2	2	5	1	1	1	5	4	1	5	4	1	1	1	1	1	1	1	1	1	1	1	1	1	1	1	1	1	1	1	1	1	1	1	1	1	1	1	1	1	1	4	1	4	4
509	2022/4/2 14:03:07	613秒	1	48	1	2	4	1	1	1	4	4	1	4	4	1	1	1	1	1	1	1	1	1	1	1	2	2	1	1	1	1	2	3	2	1	2	1	3	1	1	1	2	1	1	4	4	3	3
510	2022/4/2 14:10:32	309秒	2	45	1	2	5	1	1	1	5	4	1	4	4	3	1	2	2	1	1	1	1	1	1	1	1	1	1	1	1	1	1	2	1	1	1	1	1	1	1	1	1	1	1	4	4	4	4
511	2022/4/2 14:12:35	545秒	1	48	1	2	5	2	2	1	5	4	1	4	4	1	3	2	1	1	3	1	1	2	5	1	2	2	4	2	1	2	5	2	1	2	3	1	2	1	1	1	1	1	1	4	4	3	3
512	2022/4/2 14:13:18	520秒	2	50	1	2	2	2	2	2	3	3	3	4	3	1	3	3	1	1	1	1	1	1	2	1	2	2	3	1	1	1	1	1	1	1	1	1	1	2	1	2	1	1	1	3	4	3	2
513	2022/4/2 14:13:22	1154秒	1	47	1	1	3	2	3	1	3	3	2	4	3	2	1	1	3	1	3	2	1	1	3	2	1	1	1	1	1	1	1	3	1	1	2	1	3	1	1	1	2	2	1	4	2	3	3
514	2022/4/2 14:17:17	311秒	2	56	1	2	5	3	2	1	4	2	2	4	3	2	2	2	2	1	1	2	1	1	1	1	2	2	2	1	1	1	1	1	2	2	2	1	1	2	1	1	1	1	1	3	3	3	4
515	2022/4/2 14:17:50	477秒	2	53	2	1	5	2	2	2	4	3	1	4	4	2	1	1	1	1	1	1	1	1	2	1	2	1	1	1	1	2	1	1	1	2	2	1	2	2	1	1	1	1	1	4	4	4	2
516	2022/4/2 14:20:29	145秒	2	28	1	1	5	1	1	1	1	1	1	1	1	1	1	1	3	1	1	1	1	1	1	1	1	1	1	1	1	1	1	1	1	1	1	1	1	1	1	1	1	1	1	1	1	1	1
517	2022/4/2 14:32:46	383秒	1	19	1	2	5	1	1	1	4	4	1	4	5	2	2	1	1	1	1	1	1	1	1	1	1	1	1	1	1	1	1	3	1	1	1	1	2	1	1	1	1	1	1	3	3	4	4
518	2022/4/2 14:32:49	845秒	1	50	1	2	3	3	3	3	4	4	3	3	4	2	1	2	4	1	1	2	1	1	2	1	2	1	2	1	1	1	1	1	1	1	2	1	1	1	1	1	1	1	1	4	3	4	4
519	2022/4/2 14:34:45	464秒	1	21	1	2	2	4	1	2	4	5	3	4	3	1	2	1	5	1	1	1	1	1	1	1	2	1	5	2	1	3	1	5	1	2	1	1	1	1	1	1	1	1	1	4	3	4	3
520	2022/4/2 14:42:46	413秒	2	48	2	2	3	2	3	2	4	3	2	3	3	3	3	2	1	1	2	2	3	1	1	2	2	1	3	1	1	3	1	2	2	1	3	1	1	2	3	2	1	1	1	2	2	4	4
521	2022/4/2 14:49:07	1323秒	1	21	1	2	4	2	1	2	4	3	2	4	4	2	1	2	1	2	1	3	1	1	2	2	2	1	1	1	1	1	1	2	1	1	3	1	1	2	1	1	2	1	3	4	2	3	3
522	2022/4/2 14:51:05	275秒	2	20	1	2	3	4	3	3	3	3	2	3	3	2	2	4	1	4	2	2	1	1	1	2	2	1	2	2	1	2	1	1	2	2	2	1	1	2	1	2	1	1	3	4	4	4	4
523	2022/4/2 14:55:26	254秒	1	21	1	2	4	1	1	1	4	4	1	4	4	1	1	2	1	1	1	1	1	1	1	1	1	1	1	1	1	1	1	1	1	1	1	1	1	1	1	1	1	1	1	4	2	4	4
524	2022/4/2 14:57:42	244秒	1	30	2	2	2	3	2	1	4	4	1	5	3	2	3	2	1	1	3	4	2	4	4	3	3	5	5	1	1	1	4	4	1	1	5	1	4	2	2	1	5	1	2	4	1	1	1
525	2022/4/2 14:59:01	303秒	1	50	1	2	5	2	2	2	4	4	2	4	4	2	2	1	1	1	1	1	1	1	1	1	1	1	1	1	1	1	1	1	1	1	1	1	1	1	1	1	1	1	1	2	2	2	2
526	2022/4/2 15:14:32	226秒	1	20	1	2	5	3	1	1	4	4	4	4	4	4	1	1	1	1	1	1	1	1	1	1	1	1	1	1	1	1	1	1	1	1	1	1	1	1	1	1	1	1	1	3	3	4	3
527	2022/4/2 15:18:21	252秒	1	21	1	2	3	3	2	3	4	2	4	5	2	2	3	3	2	1	2	1	1	1	2	1	2	1	3	3	2	1	1	1	1	2	1	2	3	2	1	2	3	3	3	2	4	3	3
528	2022/4/2 15:22:43	3367秒	2	21	1	2	3	2	1	1	5	4	1	4	4	2	2	1	1	2	1	1	1	1	1	2	2	1	1	1	1	1	1	2	1	1	1	1	1	1	1	1	1	1	1	3	3	3	3
529	2022/4/2 15:23:24	562秒	1	50	2	1	3	3	3	3	3	3	3	4	4	2	2	2	1	1	2	1	1	1	1	1	1	1	1	1	1	1	1	1	1	1	1	1	1	1	1	1	1	1	1	1	2	2	2
530	2022/4/2 15:27:27	317秒	1	18	1	2	5	1	1	1	5	1	3	3	2	4	4	2	2	5	5	4	2	3	4	4	4	3	1	3	3	3	1	5	4	5	4	4	4	4	3	4	4	4	4	3	3	3	3
531	2022/4/2 15:31:29	384秒	2	22	1	2	2	3	3	2	3	2	3	5	4	2	3	2	1	3	2	2	1	1	3	2	2	1	1	1	1	1	1	1	2	3	1	1	2	1	1	1	1	1	1	4	4	3	3
532	2022/4/2 15:47:03	198秒	1	22	1	2	3	2	2	2	4	3	2	4	4	2	2	2	2	2	2	2	1	1	2	2	2	2	2	2	1	2	1	2	2	2	1	2	2	2	1	1	1	1	2	3	3	3	3
533	2022/4/2 15:58:10	263秒	1	20	1	2	3	3	2	3	3	2	3	4	3	3	3	3	3	3	3	1	1	1	2	2	2	2	1	1	1	1	1	1	1	1	1	1	1	1	1	1	1	1	1	3	3	3	3
534	2022/4/2 15:59:20	200秒	1	22	1	2	1	1	1	1	1	1	1	1	1	1	1	1	1	1	1	1	1	1	1	1	1	1	1	1	1	1	1	1	1	1	1	1	1	1	1	1	1	1	1	4	4	4	4
535	2022/4/2 16:01:01	223秒	1	22	2	2	4	1	1	1	1	4	3	3	4	3	2	1	4	1	1	3	1	1	3	1	1	1	1	1	1	1	1	1	1	1	1	1	1	1	1	1	1	1	1	4	4	4	4
536	2022/4/2 16:01:17	511秒	2	30	2	2	3	1	1	1	3	4	2	4	4	2	2	1	1	1	1	1	1	1	2	1	1	1	1	1	1	1	1	2	1	1	1	1	1	1	1	1	2	1	1	2	2	3	2
537	2022/4/2 16:08:13	220秒	1	48	2	2	3	2	2	2	2	2	2	5	2	2	2	1	1	1	1	1	1	1	1	1	1	1	1	1	1	1	1	1	1	1	1	1	1	1	1	1	1	1	1	4	4	4	4
538	2022/4/2 16:34:42	259秒	1	21	1	2	3	3	2	2	5	5	2	5	5	2	2	1	1	1	1	1	1	1	1	1	1	1	1	1	1	1	1	1	1	1	1	1	1	1	1	1	1	1	1	4	4	4	4
539	2022/4/2 16:40:17	464秒	2	45	1	2	3	1	2	1	5	4	2	4	4	2	1	2	1	1	1	1	1	1	1	1	1	1	1	1	1	1	1	1	1	1	1	1	1	1	1	1	1	1	1	3	4	4	4
540	2022/4/2 17:00:16	532秒	2	64	2	2	5	2	1	1	4	3	1	2	3	2	1	4	1	1	1	1	1	1	2	1	2	2	1	2	1	3	1	1	1	1	2	1	2	2	1	1	1	1	2	3	2	2	2
541	2022/4/2 17:08:55	257秒	2	25	1	2	3	3	3	4	3	2	3	3	2	2	4	3	1	2	2	2	3	2	2	3	2	3	1	2	4	3	1	2	2	3	3	3	2	2	2	2	2	2	1	2	2	2	3
542	2022/4/2 17:38:58	434秒	1	21	1	2	5	2	3	3	4	4	2	5	4	1	1	2	3	1	2	2	1	1	2	2	2	2	1	2	2	2	1	2	2	2	2	2	3	2	1	2	2	2	3	3	3	3	3
543	2022/4/2 18:30:45	283秒	2	31	2	2	3	5	5	5	3	2	3	3	2	4	4	5	4	5	5	4	1	1	3	2	2	1	1	2	3	3	1	3	3	3	4	4	3	4	2	3	3	1	3	2	2	2	3
544	2022/4/3 10:12:08	233秒	2	21	1	2	4	3	2	2	4	4	1	5	3	2	1	2	1	1	1	1	1	1	1	2	2	1	1	1	2	2	1	2	1	3	2	1	1	3	1	1	2	1	1	3	3	4	3
545	2022/4/3 10:12:43	427秒	2	21	1	2	5	3	4	2	3	2	3	4	2	3	3	2	4	1	2	1	2	3	2	1	2	3	4	1	1	2	1	4	4	1	2	1	2	2	1	2	1	2	1	1	4	2	2
546	2022/4/3 10:13:24	386秒	2	21	1	2	4	2	1	2	4	2	3	1	1	2	3	1	2	1	4	1	1	1	2	1	2	1	1	1	1	1	1	2	2	4	1	1	1	1	1	1	2	1	1	2	3	3	4
547	2022/4/3 10:13:37	448秒	2	21	1	2	4	4	3	3	3	2	4	3	3	4	4	4	4	4	3	3	3	2	4	4	5	2	1	3	2	2	1	2	3	5	4	1	5	2	2	2	2	2	3	2	2	2	3
548	2022/4/3 10:18:18	396秒	2	23	1	2	2	2	2	1	2	3	3	1	2	1	1	1	1	1	1	2	2	1	1	2	2	1	1	1	1	1	1	1	1	1	1	1	1	1	1	1	2	1	1	2	3	3	3
549	2022/4/3 10:20:55	282秒	1	23	1	2	5	2	2	1	2	3	1	4	3	2	2	2	1	1	2	1	1	1	3	1	2	1	1	1	1	1	1	1	1	1	2	1	1	1	1	1	1	1	1	3	1	3	3
550	2022/4/3 10:23:50	169秒	2	23	2	2	2	3	3	3	3	2	3	2	3	2	2	2	2	2	1	1	1	1	1	1	2	2	1	1	1	1	1	2	1	1	1	1	2	2	1	1	1	1	1	2	3	3	3
551	2022/4/3 10:28:54	272秒	2	23	1	2	2	3	3	2	4	4	3	4	3	4	2	3	4	2	3	4	2	1	3	2	4	1	2	2	1	2	1	2	2	2	2	1	1	2	1	2	1	1	2	3	2	4	2
552	2022/4/3 10:31:23	277秒	2	20	1	2	3	2	3	3	3	2	2	2	2	3	3	2	3	3	3	2	4	2	2	2	2	2	2	1	2	2	1	2	2	1	2	2	2	2	2	2	2	2	2	2	4	2	4
553	2022/4/3 10:32:30	285秒	2	22	2	2	1	5	3	4	3	3	3	3	3	3	3	2	3	3	1	2	2	1	1	3	3	3	3	3	3	3	1	2	2	1	2	2	2	2	1	2	2	2	2	2	2	2	2
554	2022/4/3 10:43:44	311秒	2	21	1	2	3	3	3	2	4	3	2	3	4	2	2	2	3	1	3	3	1	1	2	3	2	2	1	1	1	1	1	2	3	2	4	1	1	1	1	1	2	1	1	3	2	3	3
555	2022/4/3 10:45:26	373秒	2	21	1	2	5	1	1	1	5	4	1	4	3	1	1	1	2	1	1	1	1	1	1	1	1	1	1	1	1	1	1	1	1	1	2	1	1	1	1	1	2	1	1	4	4	4	3
556	2022/4/3 10:45:40	442秒	2	22	1	2	5	2	2	2	4	4	2	4	4	2	2	2	2	1	1	1	1	1	1	1	1	2	2	1	1	1	1	1	1	1	1	1	1	1	1	1	1	1	1	4	4	4	4
557	2022/4/3 10:45:41	405秒	2	22	1	2	3	4	2	2	4	2	2	2	4	3	2	3	3	1	2	1	1	1	1	2	4	1	1	1	1	1	1	1	1	1	2	1	1	1	1	3	1	2	2	4	3	3	4
558	2022/4/3 10:48:43	229秒	2	20	1	2	3	4	4	4	3	3	3	3	3	4	3	4	3	4	4	4	4	3	4	4	4	3	4	4	4	4	1	4	4	4	4	4	4	4	1	2	4	4	4	3	4	3	2
559	2022/4/3 10:59:01	307秒	2	22	2	2	3	4	3	4	4	4	2	4	3	2	3	4	3	3	4	4	4	4	4	4	4	3	3	2	2	3	2	4	4	4	4	3	4	4	4	4	3	4	4	3	4	3	3
560	2022/4/3 11:31:21	123秒	1	23	1	2	3	2	2	3	2	3	3	2	3	2	3	3	2	1	3	2	2	2	2	2	2	2	3	2	2	3	1	4	2	2	2	1	1	2	2	2	3	3	3	3	3	4	3
561	2022/4/3 16:17:42	227秒	2	22	1	2	3	3	3	3	3	3	4	2	2	4	3	4	2	2	3	4	2	3	3	4	4	4	4	2	4	5	1	3	3	3	3	4	3	4	2	4	3	3	3	3	2	3	3
562	2022/4/3 17:55:54	339秒	1	27	2	2	2	3	3	4	4	3	4	4	3	3	2	2	3	1	3	2	1	1	2	2	1	2	1	1	2	2	1	2	1	1	2	1	2	2	1	1	1	2	2	4	2	3	3
563	2022/4/3 18:57:44	273秒	2	38	1	2	1	3	3	4	1	1	1	2	2	4	4	4	1	1	3	1	2	4	4	4	4	4	3	3	3	3	5	5	5	5	5	3	4	3	4	4	4	2	2	1	1	2	2
564	2022/4/3 18:59:35	202秒	2	41	1	2	1	5	5	5	5	3	4	5	1	5	5	5	2	5	5	5	5	5	5	5	5	5	5	5	5	5	1	5	5	5	5	5	5	5	5	5	5	5	5	2	1	2	2
565	2022/4/4 4:33:51	517秒	1	33	2	2	2	3	2	2	4	3	2	4	3	3	3	2	3	1	2	2	1	1	2	2	4	1	1	1	1	2	2	1	1	1	1	1	1	1	1	1	2	3	1	3	2	3	2
566	2022/4/4 11:31:03	268秒	2	38	1	2	5	1	1	1	5	3	1	5	5	1	1	1	2	1	1	1	1	1	1	1	1	1	5	1	1	1	1	1	1	1	1	1	2	1	1	1	1	1	1	2	3	3	4
567	2022/4/4 11:32:26	349秒	1	43	2	2	5	3	3	3	4	4	3	4	3	3	2	2	1	2	2	2	1	1	2	2	2	1	1	2	2	2	2	2	1	1	2	2	2	2	1	1	1	2	2	3	3	3	3
568	2022/4/4 11:32:55	163秒	2	34	2	2	2	1	1	2	4	3	1	4	4	1	3	2	2	2	2	2	2	2	2	2	3	3	3	1	1	1	1	1	1	1	1	1	1	1	1	1	1	1	1	3	3	3	3
569	2022/4/4 11:35:07	241秒	2	41	2	2	3	2	1	1	5	4	2	5	4	2	2	1	1	1	1	2	1	1	1	1	1	1	4	1	1	1	1	1	1	1	1	1	1	1	1	1	1	1	1	3	3	4	4
570	2022/4/4 11:36:24	536秒	1	47	2	2	5	3	2	1	5	4	3	5	4	3	1	1	2	1	1	2	2	1	2	1	1	1	1	1	1	1	1	4	1	4	1	1	1	1	1	1	1	1	1	2	4	4	4
571	2022/4/4 11:53:57	248秒	2	35	1	2	3	2	2	1	4	4	1	4	4	2	2	1	1	1	2	3	1	1	1	2	2	1	1	1	1	2	1	3	1	1	2	1	2	1	1	1	1	1	1	1	2	2	2
572	2022/4/4 11:57:48	410秒	2	34	1	2	5	2	1	2	4	3	2	5	4	2	2	2	3	1	1	5	1	1	2	1	2	2	4	1	1	2	1	4	3	2	3	1	2	2	1	1	1	1	2	3	2	2	3
573	2022/4/4 12:16:09	553秒	1	50	1	2	5	2	1	2	5	4	2	4	3	2	3	2	2	3	2	3	1	2	3	3	3	3	2	2	2	2	1	4	2	3	3	3	3	3	1	1	1	2	2	2	2	4	3
574	2022/4/4 12:41:03	160秒	1	28	2	2	5	1	1	1	1	3	2	5	1	1	1	1	1	1	1	1	1	1	1	1	1	1	1	1	1	1	1	5	1	1	1	1	3	1	1	1	1	1	1	4	4	4	4
575	2022/4/4 12:47:23	97秒	2	26	1	2	1	1	1	1	1	1	1	1	1	1	1	1	1	1	1	1	1	1	1	1	1	1	1	1	1	1	1	1	1	1	1	1	1	1	1	1	1	1	1	1	1	1	1
576	2022/4/4 12:47:53	178秒	2	28	2	2	3	4	3	3	4	4	3	3	3	3	3	2	2	2	2	2	2	1	2	2	2	2	2	2	2	2	2	2	2	2	2	2	2	2	2	2	2	2	2	4	4	4	4
577	2022/4/4 12:50:02	108秒	1	31	1	2	2	2	2	2	4	4	3	3	3	2	3	2	3	2	4	3	4	2	3	3	4	3	2	3	2	4	2	3	2	4	3	3	3	3	2	3	2	2	2	2	3	3	2
578	2022/4/4 12:50:08	227秒	1	30	1	2	4	4	4	4	3	3	3	2	2	4	3	4	4	4	3	5	5	4	2	4	4	2	5	3	3	4	4	4	4	4	4	3	4	4	3	3	4	2	3	3	3	3	3
579	2022/4/4 12:51:17	231秒	2	28	1	2	3	1	1	1	5	2	4	5	5	1	1	1	1	1	1	1	1	1	1	1	1	1	1	1	1	1	1	1	1	1	1	1	1	1	1	1	1	1	1	4	4	4	4
580	2022/4/4 12:52:31	258秒	2	35	1	2	4	3	2	1	2	4	2	4	4	3	3	2	3	2	2	2	1	1	1	2	2	1	1	1	1	2	1	1	1	1	1	1	2	1	1	1	1	2	1	3	3	4	4
581	2022/4/4 12:55:04	397秒	1	29	1	2	3	1	1	1	3	3	1	4	4	1	1	1	1	1	1	4	1	1	1	1	1	1	1	1	1	1	1	1	1	1	1	1	1	1	1	1	1	1	1	4	4	4	4
582	2022/4/4 12:55:41	158秒	2	29	2	2	3	1	1	1	5	1	1	1	1	1	1	1	1	1	1	1	1	1	1	1	1	1	1	1	1	1	1	1	1	1	1	1	1	1	1	1	1	1	1	1	3	4	3
583	2022/4/4 12:56:29	267秒	2	28	1	2	5	2	1	4	2	4	2	3	3	3	2	3	2	3	2	1	1	1	2	2	2	2	1	1	1	1	1	2	2	1	1	1	1	1	1	1	1	1	1	3	3	4	4
584	2022/4/4 12:58:12	311秒	2	28	2	2	3	4	4	2	2	2	4	4	2	1	4	4	1	1	4	2	1	1	5	4	4	2	1	3	1	3	1	5	5	1	5	1	1	2	1	3	2	3	3	1	4	1	1
585	2022/4/4 12:59:11	298秒	2	35	2	2	4	4	4	4	3	4	1	2	4	3	2	4	1	4	4	4	4	3	4	4	4	4	2	3	3	4	2	4	4	4	4	3	4	4	2	4	4	4	4	3	2	3	3
586	2022/4/4 12:59:49	93秒	2	52	1	2	1	1	1	1	1	1	1	1	1	1	1	1	1	1	1	1	1	1	1	1	1	1	1	1	1	1	1	1	1	1	1	1	1	1	1	1	1	1	1	1	1	1	1
587	2022/4/4 13:01:35	622秒	1	26	1	2	3	3	2	1	5	2	1	5	4	3	1	2	2	1	2	1	1	1	2	2	2	1	1	2	1	1	1	1	2	2	2	1	1	1	1	1	1	1	1	2	2	4	3
588	2022/4/4 13:01:45	212秒	2	31	1	1	2	3	2	1	3	2	1	3	3	4	2	3	1	1	2	2	3	3	3	3	3	2	2	2	1	2	1	3	3	3	3	1	2	2	1	2	3	2	3	2	2	4	4
589	2022/4/4 13:03:23	433秒	2	34	1	2	4	4	4	2	4	3	1	2	3	2	1	3	1	1	1	1	1	1	1	1	5	3	1	1	1	4	1	1	1	1	1	1	1	2	1	2	2	1	2	3	4	4	4
590	2022/4/4 13:03:27	117秒	2	29	1	2	3	2	1	2	2	3	2	4	2	1	2	2	2	2	2	2	2	2	2	2	2	2	2	2	2	2	2	2	2	2	2	2	2	2	2	2	2	2	2	3	2	2	3
591	2022/4/4 13:03:44	418秒	2	51	1	2	1	4	2	3	4	2	2	2	3	3	2	2	1	1	1	1	1	1	1	1	1	1	2	1	1	2	1	1	1	1	1	1	1	1	1	2	1	1	2	4	4	4	4
592	2022/4/4 13:05:03	458秒	2	28	1	2	5	3	3	1	4	3	3	4	4	1	2	2	1	2	1	1	1	1	1	2	2	1	1	1	1	2	1	2	1	2	1	1	2	2	1	1	1	1	2	4	3	3	2
593	2022/4/4 13:05:55	259秒	2	25	1	2	5	4	4	5	3	2	4	2	2	3	4	4	5	1	1	4	1	1	1	4	4	1	4	1	4	4	1	4	1	1	5	3	5	5	1	3	1	1	1	4	3	2	2
594	2022/4/4 13:08:50	354秒	1	27	1	2	2	4	4	5	2	5	5	2	2	4	4	4	1	4	4	4	1	1	5	2	4	2	1	1	4	4	1	4	4	1	4	1	1	1	1	1	5	1	1	2	2	4	2
595	2022/4/4 13:09:04	252秒	2	28	1	2	5	2	2	2	4	2	2	4	3	2	2	2	2	1	2	3	1	1	2	2	2	1	2	1	1	2	1	2	1	1	2	1	3	2	1	1	2	1	1	3	3	3	3
596	2022/4/4 13:09:37	191秒	1	26	1	2	1	5	5	5	1	1	5	1	1	5	5	5	5	1	5	5	5	5	5	5	5	5	5	5	5	5	1	5	5	5	5	5	5	5	5	5	5	1	5	4	2	2	2
597	2022/4/4 13:12:12	285秒	2	32	1	2	2	2	2	3	2	2	2	2	3	3	3	2	1	2	2	1	1	1	2	2	2	2	3	2	2	2	1	2	2	2	2	2	2	2	1	2	2	1	2	2	2	2	2
598	2022/4/4 13:14:48	364秒	2	35	2	2	2	4	5	2	4	2	1	1	2	4	2	5	1	2	3	1	4	4	1	3	4	4	5	1	4	4	1	5	1	1	4	1	1	3	1	3	3	1	1	2	3	2	2
599	2022/4/4 13:15:51	305秒	2	26	1	2	2	3	2	3	4	4	2	4	4	2	2	2	2	2	1	1	1	1	1	2	2	1	1	1	2	2	1	3	2	1	2	1	1	2	1	1	1	2	1	3	3	4	4
600	2022/4/4 13:20:54	173秒	2	30	1	1	4	4	2	2	2	2	3	2	2	4	3	4	2	3	3	3	4	3	2	3	3	4	3	2	3	4	1	4	3	4	4	4	3	3	3	3	3	3	3	3	2	2	3
601	2022/4/4 13:25:43	70秒	1	28	1	2	2	5	5	5	5	5	5	5	5	5	5	5	5	5	5	5	5	5	5	5	5	5	5	5	5	5	5	5	5	5	5	5	5	5	5	5	5	5	5	4	4	4	4
602	2022/4/4 13:26:09	300秒	2	28	1	1	2	4	4	5	4	3	3	3	3	3	4	4	2	3	4	4	2	2	2	4	4	2	4	4	4	4	1	4	4	4	4	4	4	4	2	3	3	2	2	3	3	3	3
603	2022/4/4 13:27:59	186秒	1	34	1	1	1	4	4	4	4	1	4	3	3	3	3	4	4	4	4	4	4	4	4	4	4	4	4	4	4	4	4	4	4	4	4	4	4	4	4	4	4	4	4	3	3	3	3
604	2022/4/4 13:28:49	94秒	1	25	2	2	1	1	1	1	1	1	1	1	1	1	1	1	5	1	5	1	1	1	1	1	1	1	1	1	1	1	1	1	1	1	1	1	1	1	1	1	1	1	1	1	1	1	1
605	2022/4/4 13:28:49	325秒	2	29	1	2	4	3	3	3	4	4	1	4	3	2	1	2	2	1	2	1	1	1	1	1	1	1	1	1	1	2	1	4	2	2	2	1	2	1	1	1	1	1	2	4	4	4	4
606	2022/4/4 13:29:45	241秒	1	32	2	2	2	4	1	2	5	4	1	4	5	1	1	1	1	1	1	1	1	1	4	1	2	1	1	3	1	1	3	5	1	4	4	1	1	1	1	1	5	1	2	4	4	4	4
607	2022/4/4 13:30:26	420秒	2	43	1	2	2	2	2	1	4	4	2	4	3	3	2	2	1	1	2	1	1	1	3	1	2	1	1	2	1	2	1	1	1	4	1	1	1	1	1	1	1	1	1	3	3	3	3
608	2022/4/4 13:31:17	373秒	2	36	2	2	3	1	1	1	5	5	1	5	5	1	1	1	2	1	1	1	1	1	1	1	1	1	1	1	1	1	1	1	1	3	1	1	1	1	1	1	1	1	1	4	4	4	3
609	2022/4/4 13:33:01	752秒	2	42	1	2	1	2	2	2	4	3	2	5	3	2	2	1	1	1	2	1	1	1	3	2	1	1	1	1	1	1	1	1	1	3	1	1	1	1	1	1	1	1	1	4	4	4	4
610	2022/4/4 13:33:56	465秒	1	31	2	2	4	4	3	2	4	3	3	4	3	2	4	3	4	1	2	5	3	1	3	2	3	1	2	1	2	2	3	1	1	2	1	1	2	1	3	1	2	2	1	4	3	2	3
611	2022/4/4 13:38:48	272秒	1	31	2	2	1	5	5	5	3	1	4	2	1	5	5	5	4	1	5	3	4	3	5	5	5	4	3	5	5	5	5	5	5	4	5	2	5	5	3	3	5	4	5	2	2	1	2
612	2022/4/4 13:39:40	369秒	2	38	1	2	4	2	2	2	4	2	2	4	3	2	2	1	1	1	2	1	1	1	1	2	2	1	1	2	1	2	1	2	1	2	2	1	2	2	1	1	1	1	1	3	3	4	3
613	2022/4/4 13:39:45	88秒	2	28	1	2	5	2	2	2	2	2	2	2	2	2	2	2	2	2	2	2	2	2	2	2	2	2	2	2	2	2	2	1	1	1	1	1	1	1	1	1	1	1	1	4	4	4	4
614	2022/4/4 13:40:26	266秒	2	29	1	1	2	3	3	3	2	2	3	3	3	3	3	2	3	4	4	4	4	4	4	4	4	4	4	4	4	4	1	3	3	3	3	3	3	3	1	2	2	1	2	3	3	3	4
615	2022/4/4 13:40:33	847秒	2	76	2	2	5	1	1	1	5	2	1	5	1	1	1	1	1	1	1	1	1	1	1	1	1	1	4	1	1	1	1	1	1	1	1	1	1	1	1	1	1	1	1	4	3	4	4
616	2022/4/4 13:41:12	182秒	1	35	1	2	3	3	3	3	4	3	3	4	3	3	2	4	3	1	2	2	1	1	2	2	2	1	2	2	1	1	1	2	1	1	1	1	2	1	1	1	1	2	2	4	4	4	4
617	2022/4/4 13:42:01	101秒	2	29	1	2	3	3	3	3	3	3	3	3	3	3	3	3	3	3	3	3	3	3	3	3	3	3	3	3	3	3	3	3	3	3	3	3	3	3	3	3	3	3	3	2	2	2	2
618	2022/4/4 13:42:18	275秒	1	29	1	2	3	1	1	1	5	1	1	1	5	1	1	1	1	1	1	2	1	1	1	1	1	1	1	1	1	1	1	1	1	1	1	1	2	1	1	1	1	1	1	2	2	4	4
619	2022/4/4 13:43:25	347秒	2	36	1	2	3	2	1	1	2	4	2	4	4	2	1	2	1	1	1	1	1	1	1	1	1	1	1	1	1	1	1	1	1	1	1	1	1	1	1	1	1	1	1	4	4	4	4
620	2022/4/4 13:47:31	251秒	2	28	1	1	3	3	4	3	3	3	3	2	3	4	2	3	3	4	2	5	4	3	4	4	3	3	1	1	3	4	1	4	2	2	3	3	4	4	2	3	3	2	2	2	2	2	2
621	2022/4/4 13:48:46	140秒	1	26	2	1	2	1	1	1	1	1	1	1	1	1	1	1	1	1	1	1	1	1	1	1	1	1	1	1	1	1	1	1	1	1	1	1	1	1	1	1	1	1	1	1	1	1	1
622	2022/4/4 13:51:07	882秒	1	49	2	1	5	2	2	1	1	1	1	4	4	2	2	1	1	1	1	2	1	1	1	1	2	1	1	1	1	1	1	2	2	1	1	1	1	1	1	1	1	1	1	3	3	4	3
623	2022/4/4 13:51:30	276秒	2	28	2	1	3	3	3	3	3	3	3	3	3	3	3	3	3	3	3	3	3	3	3	3	3	3	3	3	3	2	2	2	2	2	2	1	2	2	1	2	2	1	1	3	4	3	3
624	2022/4/4 13:51:35	529秒	2	26	1	1	2	2	2	2	3	2	4	3	2	2	2	3	1	2	3	3	2	2	3	3	2	3	4	1	1	3	1	2	2	2	2	1	2	2	2	1	2	3	3	2	2	2	2
625	2022/4/4 13:56:46	715秒	2	47	1	2	5	5	4	2	4	4	2	3	4	2	2	4	4	1	4	1	2	1	4	2	2	1	2	4	1	3	1	4	3	3	4	1	2	2	1	1	4	1	1	4	2	3	3
626	2022/4/4 13:58:30	326秒	2	25	1	2	3	2	1	1	4	4	1	1	4	3	1	1	1	1	2	1	1	1	1	1	1	1	1	1	1	1	1	2	2	1	1	1	1	1	1	1	1	1	1	3	2	3	3
627	2022/4/4 13:59:30	407秒	2	24	1	1	3	3	3	2	3	3	2	3	2	2	1	2	2	2	1	1	1	1	1	2	2	1	2	1	1	2	1	2	1	2	2	1	2	2	1	1	1	1	1	3	4	4	3
628	2022/4/4 13:59:45	318秒	1	49	2	1	5	3	3	3	3	3	3	3	3	3	3	4	4	3	4	4	4	4	3	4	4	3	4	4	4	4	1	4	4	4	4	4	4	4	3	2	4	2	2	2	3	3	3
629	2022/4/4 14:01:13	281秒	2	23	1	1	4	2	2	2	3	3	2	5	4	1	3	2	4	1	2	1	1	1	2	1	2	2	2	1	2	2	1	3	2	2	2	1	3	1	1	1	1	1	1	3	4	4	4
630	2022/4/4 14:07:11	528秒	1	45	1	2	4	2	1	1	1	2	1	4	4	2	3	1	1	1	1	1	2	1	1	1	1	1	1	1	1	1	1	1	1	1	1	1	1	1	1	1	1	1	1	4	3	4	4
631	2022/4/4 14:07:12	313秒	2	46	2	2	4	3	2	1	4	4	2	5	4	4	2	2	1	1	1	1	2	1	2	2	2	2	1	2	1	2	1	2	3	3	3	3	2	1	1	2	2	2	2	3	2	3	3
632	2022/4/4 14:08:32	974秒	2	52	1	1	3	2	3	2	1	2	2	3	1	3	2	2	1	2	3	1	2	2	4	3	2	2	4	5	5	4	1	2	3	4	4	5	4	3	1	1	2	2	3	2	2	2	3
633	2022/4/4 14:11:50	372秒	2	45	2	2	5	1	1	1	5	4	1	5	4	1	1	1	1	1	1	1	1	1	1	1	1	1	1	1	1	1	1	2	1	1	1	1	1	1	1	1	1	1	1	4	3	4	4
634	2022/4/4 14:13:20	808秒	2	64	2	2	3	3	1	1	5	3	1	5	4	2	1	1	1	1	1	2	1	1	2	1	1	2	2	1	1	1	1	1	1	1	1	1	2	1	1	1	2	1	1	2	3	3	3
635	2022/4/4 14:13:59	440秒	1	52	2	2	4	1	3	2	2	4	2	5	4	2	4	1	1	1	1	1	1	1	2	1	1	2	1	1	1	2	4	1	1	1	2	1	1	2	1	1	4	2	1	4	3	4	4
636	2022/4/4 14:16:46	1135秒	1	47	1	2	1	2	4	2	3	3	3	1	2	1	1	3	3	1	2	1	1	1	3	1	3	1	1	3	1	1	1	3	3	1	2	1	1	2	1	2	1	1	1	3	1	4	3
637	2022/4/4 14:18:49	339秒	2	34	1	2	2	4	4	3	3	3	3	3	3	3	3	4	1	1	1	1	1	1	1	1	3	3	4	1	2	2	1	4	1	1	4	1	1	2	1	3	1	1	3	2	2	2	2
638	2022/4/4 14:21:00	544秒	2	25	1	2	3	2	2	1	4	3	2	4	3	2	2	2	1	1	2	2	1	1	1	2	2	1	2	2	1	1	1	4	3	2	2	1	2	2	1	1	2	2	1	3	2	3	3
639	2022/4/4 14:21:52	492秒	1	49	2	2	5	2	1	1	4	4	1	4	4	1	1	1	1	1	1	1	1	1	2	1	1	1	1	2	1	1	1	1	1	2	2	1	2	1	1	1	1	1	1	4	3	4	3
640	2022/4/4 14:22:36	413秒	2	46	1	1	4	2	2	2	2	4	2	4	4	2	2	2	3	2	2	2	1	1	2	1	2	1	1	1	1	1	1	3	2	1	2	1	1	2	2	1	2	2	2	1	4	3	3
641	2022/4/4 14:25:29	837秒	2	50	2	2	4	2	2	2	4	4	3	4	2	2	2	3	2	1	2	1	2	2	2	2	2	3	3	3	1	2	1	2	2	2	2	1	2	2	1	2	2	2	2	4	2	4	2
642	2022/4/4 14:26:21	272秒	2	25	2	2	3	5	3	3	3	3	3	3	2	2	3	3	2	1	3	1	1	1	5	3	2	1	1	1	1	4	1	2	1	1	3	3	2	1	1	2	2	1	3	3	4	3	3
643	2022/4/4 14:26:37	648秒	2	56	1	1	2	1	1	1	3	1	1	5	3	1	1	1	5	1	1	1	1	1	1	1	1	1	5	1	1	1	1	1	1	1	1	1	1	1	1	1	1	1	1	3	3	4	4
644	2022/4/4 14:26:54	143秒	2	26	2	2	1	1	1	1	1	1	1	1	1	1	1	1	1	1	1	1	1	1	1	1	1	1	1	1	1	1	1	1	1	1	1	1	1	1	1	1	1	1	1	1	1	4	4
645	2022/4/4 14:29:16	131秒	2	24	1	2	3	2	2	2	2	3	2	4	4	2	2	2	2	2	2	2	2	2	2	2	2	2	2	2	2	1	1	2	2	2	2	2	2	2	1	2	1	1	1	3	3	3	3
646	2022/4/4 14:30:09	198秒	2	20	2	2	2	2	2	2	3	1	2	3	1	2	2	2	1	1	1	1	1	1	1	1	1	1	1	1	1	1	1	1	1	1	1	1	1	1	1	1	1	1	1	4	4	4	4
647	2022/4/4 14:32:15	432秒	2	28	2	2	3	2	2	2	4	3	1	1	2	2	1	2	2	1	2	1	1	1	2	2	2	1	2	1	1	2	1	2	2	2	1	1	1	2	1	1	2	2	1	3	4	4	3
648	2022/4/4 14:32:39	194秒	2	41	2	2	3	3	3	3	3	3	3	3	4	4	4	3	1	2	2	2	2	2	2	2	2	2	5	1	2	2	1	2	2	1	2	2	2	2	1	1	1	1	2	2	2	2	2
649	2022/4/4 14:32:48	305秒	2	42	1	2	1	1	1	1	4	5	1	5	4	2	2	1	2	1	1	1	1	1	1	1	1	1	1	1	1	1	1	1	1	1	1	1	1	1	1	1	1	1	1	3	3	4	4
650	2022/4/4 14:34:11	301秒	1	45	2	1	3	4	3	3	3	3	2	3	3	4	3	3	2	1	1	2	1	1	1	2	2	2	1	2	2	2	2	4	2	3	2	1	1	2	1	1	1	1	2	3	2	3	2
651	2022/4/4 14:34:23	341秒	2	30	2	1	3	2	2	2	2	2	2	4	4	2	2	1	2	1	2	1	1	1	2	1	1	1	1	1	1	1	1	2	1	2	1	1	1	1	1	1	2	1	1	3	4	4	3
652	2022/4/4 14:34:45	369秒	1	64	1	2	5	2	2	2	2	3	3	3	2	3	3	2	2	1	3	5	1	1	2	1	1	2	1	1	1	2	2	2	1	2	2	1	1	1	1	1	1	1	1	2	1	1	1
653	2022/4/4 14:34:56	277秒	2	24	1	2	2	3	3	1	1	4	2	4	4	3	2	2	1	1	2	1	2	2	3	3	3	1	4	1	1	3	1	4	1	1	4	2	1	2	1	2	2	2	2	4	4	3	2
654	2022/4/4 14:36:13	298秒	2	32	2	1	4	2	3	1	4	2	3	4	3	2	2	3	1	1	1	1	1	1	1	1	1	1	1	1	1	1	1	2	1	1	1	1	2	1	1	1	1	1	1	2	2	2	2
655	2022/4/4 14:37:21	375秒	2	25	2	2	3	3	3	2	3	2	3	2	4	3	3	2	3	3	3	2	2	1	3	2	2	2	3	2	1	3	1	2	3	3	3	2	2	2	2	2	3	2	3	2	2	2	2
656	2022/4/4 14:40:11	729秒	2	60	1	2	5	1	1	1	5	2	1	4	4	2	1	2	1	1	1	1	1	1	1	1	1	1	1	1	1	1	1	1	1	1	1	1	1	1	1	1	1	1	1	3	1	4	4
657	2022/4/4 14:42:01	124秒	2	34	2	1	3	5	3	3	2	5	3	3	3	3	3	4	1	3	3	3	2	3	2	3	2	2	4	3	3	2	1	5	2	3	2	3	3	3	3	3	3	3	3	3	2	2	2
658	2022/4/4 14:44:55	323秒	2	25	2	1	2	2	3	2	4	3	2	4	4	1	2	1	2	1	5	1	1	1	2	1	1	1	1	1	1	1	1	2	1	2	2	1	2	1	1	1	1	1	2	2	4	3	3
659	2022/4/4 14:46:17	255秒	2	25	2	2	2	5	5	5	3	2	3	2	1	3	3	3	2	4	4	1	3	3	3	3	3	3	4	3	4	4	1	4	4	4	4	4	4	4	4	3	3	3	3	2	2	2	2
660	2022/4/4 14:46:31	182秒	1	99	1	2	1	2	4	4	4	4	4	4	4	4	4	4	4	4	4	4	4	4	4	4	4	4	4	4	4	4	4	4	4	4	4	4	4	4	4	4	4	4	4	3	3	3	3
661	2022/4/4 14:49:28	519秒	1	53	2	2	5	1	1	1	5	5	5	5	5	1	1	1	1	1	1	2	1	1	1	1	1	1	1	1	1	1	2	1	1	1	1	1	2	1	1	1	1	1	1	4	3	3	4
662	2022/4/4 14:49:41	219秒	1	25	1	2	3	4	4	4	3	3	3	3	3	3	3	2	3	2	2	3	3	3	3	3	3	3	3	3	3	3	3	3	3	3	3	3	3	3	3	2	3	2	3	4	2	2	2
663	2022/4/4 14:50:07	298秒	2	30	1	1	2	5	5	5	3	4	4	2	1	3	3	5	5	5	5	5	5	5	5	5	5	5	5	5	5	5	1	5	5	5	5	5	5	5	5	5	5	5	5	3	2	3	2
664	2022/4/4 14:51:39	865秒	1	七十一	1	2	5	2	1	1	3	3	3	4	4	2	2	2	1	1	1	1	1	1	1	1	1	1	1	1	1	1	1	1	1	1	1	1	1	1	1	1	1	1	1	2	3	2	3
665	2022/4/4 14:52:38	194秒	2	26	2	2	3	3	3	3	3	4	4	4	4	4	4	3	3	3	3	3	3	3	3	3	3	3	3	4	4	4	1	4	4	4	4	4	4	4	4	4	4	4	4	3	3	3	3
666	2022/4/4 14:52:43	333秒	2	27	1	1	2	3	3	3	3	3	3	3	3	3	3	3	1	1	1	2	1	1	1	2	2	1	2	1	1	2	1	3	2	1	1	1	1	1	1	2	1	1	2	3	2	2	2
667	2022/4/4 14:52:50	613秒	1	41	2	2	1	4	3	1	4	4	3	5	5	4	4	1	1	1	1	1	5	2	1	4	4	2	1	1	1	5	5	5	4	1	1	3	1	1	1	1	1	1	1	1	3	1	1
668	2022/4/4 14:52:58	204秒	2	22	1	2	1	4	3	2	4	1	2	4	1	3	3	2	2	1	4	2	1	1	4	4	4	1	1	1	1	3	1	4	4	4	4	4	2	3	1	3	3	3	3	3	3	3	3
669	2022/4/4 14:53:44	142秒	2	28	1	2	3	4	3	2	3	3	3	3	3	3	3	3	3	3	3	3	3	3	3	3	3	3	3	3	3	3	3	3	3	3	3	3	3	3	3	3	3	3	3	3	3	3	3
670	2022/4/4 14:55:19	920秒	1	84	2	2	3	1	1	1	4	4	1	5	4	1	1	1	1	1	1	1	1	1	4	1	1	4	5	3	1	1	1	4	1	2	4	1	2	1	1	1	1	1	1	4	1	4	4
671	2022/4/4 14:56:24	102秒	2	30	1	2	2	4	4	4	4	4	4	4	4	4	3	3	3	2	2	4	4	1	1	1	1	1	1	1	1	1	1	1	1	1	1	1	1	1	1	1	1	1	1	1	1	1	1
672	2022/4/4 14:57:59	285秒	2	43	1	2	5	1	1	1	5	4	1	5	4	1	1	1	5	1	1	1	1	1	1	1	1	1	1	1	1	1	1	2	2	1	1	1	1	1	1	1	1	1	1	4	1	4	4
673	2022/4/4 15:00:35	432秒	1	46	1	2	1	4	4	5	5	2	1	5	3	2	1	2	4	1	1	2	1	1	1	1	2	1	1	1	1	1	1	2	2	2	2	1	1	1	1	1	1	1	1	1	1	2	2
674	2022/4/4 15:04:33	462秒	2	27	1	1	3	3	2	3	4	2	2	3	2	2	2	2	3	2	1	2	1	2	2	2	2	2	2	2	2	2	1	1	1	2	2	1	3	2	2	2	2	1	2	3	3	3	3
675	2022/4/4 15:04:39	250秒	2	26	1	2	3	4	4	3	3	3	3	4	3	3	3	3	1	2	3	4	3	3	4	4	4	3	3	4	2	2	1	1	2	4	4	2	4	4	2	2	2	3	3	4	3	3	3
676	2022/4/4 15:05:59	234秒	2	28	1	2	3	3	3	2	4	3	2	4	2	1	2	1	1	1	1	1	1	1	1	1	1	1	1	1	1	1	1	2	1	1	1	1	1	1	1	1	1	1	1	3	3	3	3
677	2022/4/4 15:07:40	168秒	2	26	1	1	3	1	1	1	3	3	3	4	3	3	2	1	1	1	1	1	1	1	1	1	1	1	1	1	1	1	1	1	1	1	1	1	1	1	1	1	1	1	1	3	3	3	3
678	2022/4/4 15:09:06	226秒	2	26	1	2	5	2	1	1	2	4	2	1	3	3	1	1	2	1	1	1	1	1	1	1	1	1	1	1	1	1	1	1	1	3	1	1	1	1	1	1	1	1	1	2	2	3	2
679	2022/4/4 15:09:32	318秒	2	27	1	2	5	3	3	2	4	2	3	4	3	3	2	2	1	1	1	2	1	1	2	1	2	1	2	1	1	1	2	3	2	1	3	1	1	1	1	2	1	1	2	3	4	3	3
680	2022/4/4 15:09:54	117秒	1	45	1	2	5	3	5	3	3	3	3	3	3	3	3	3	3	3	3	3	3	3	3	3	3	3	3	3	3	3	3	3	3	3	3	3	3	3	3	3	3	3	3	3	3	3	3
681	2022/4/4 15:20:29	398秒	2	27	1	1	2	3	2	2	3	2	4	4	2	2	4	1	2	1	1	1	1	1	1	1	1	1	1	1	1	1	1	2	1	1	1	1	2	1	1	1	1	1	1	2	3	3	3
682	2022/4/4 15:20:45	328秒	2	26	2	2	3	3	3	2	3	3	3	3	3	2	2	3	2	2	4	1	1	1	3	2	3	1	2	1	2	3	1	3	3	3	3	3	4	3	1	2	2	2	3	2	3	4	3
683	2022/4/4 15:21:02	563秒	1	20	2	2	5	1	1	1	1	1	1	5	2	1	1	1	1	1	1	1	1	1	1	1	1	1	2	1	1	1	1	2	1	1	1	1	1	1	1	1	1	1	1	2	2	1	3
684	2022/4/4 15:22:19	198秒	2	28	2	1	3	3	2	1	4	4	2	5	4	2	1	2	2	1	2	2	2	1	2	2	2	1	2	1	1	1	1	3	3	2	3	1	4	2	1	2	2	2	3	4	4	4	4
685	2022/4/4 15:22:37	271秒	2	26	1	1	3	4	4	4	2	2	4	5	3	2	3	3	2	1	4	1	4	1	3	3	3	1	1	1	2	2	2	3	2	1	3	1	4	3	1	2	1	1	1	3	3	4	3
686	2022/4/4 15:22:48	153秒	2	25	2	1	3	2	2	1	5	3	3	3	1	3	3	1	2	1	1	5	5	1	1	1	1	1	4	1	1	1	1	5	1	1	5	1	1	1	1	1	1	1	1	2	3	4	3
687	2022/4/4 15:24:39	269秒	2	28	2	1	3	1	1	1	4	2	2	4	3	2	2	1	1	1	1	1	1	1	2	2	2	1	1	1	1	1	1	4	1	1	1	1	1	1	1	1	2	1	1	4	4	4	4
688	2022/4/4 15:24:42	540秒	2	25	1	1	3	2	2	2	4	2	3	5	3	1	3	2	1	2	1	1	1	1	1	1	1	1	1	1	1	1	1	1	1	2	1	1	3	2	1	1	1	2	1	4	4	4	4
689	2022/4/4 15:25:50	283秒	2	27	1	1	1	2	2	1	4	3	2	4	3	2	3	1	1	1	2	1	1	1	1	1	1	1	1	1	1	1	1	4	2	1	2	1	1	1	2	1	1	3	1	2	2	2	2
690	2022/4/4 15:26:47	202秒	2	25	1	2	4	1	1	1	5	5	1	5	5	1	3	1	2	1	1	1	1	1	1	1	1	1	1	1	2	1	1	3	1	1	1	1	1	1	1	1	1	1	1	4	4	4	4
691	2022/4/4 15:28:00	411秒	2	29	2	1	1	3	3	2	2	2	3	4	3	3	3	2	1	2	2	4	2	2	2	2	2	2	4	1	2	2	1	3	2	1	2	2	2	2	2	2	2	2	2	2	1	2	2
692	2022/4/4 15:28:28	317秒	2	25	1	1	5	1	1	1	4	3	2	4	2	2	2	2	1	1	2	1	1	1	2	1	1	1	2	1	1	1	1	4	1	2	1	1	1	1	1	1	2	1	1	1	2	4	3
693	2022/4/4 15:28:39	246秒	1	24	2	2	2	2	2	1	3	3	2	3	3	3	4	2	1	1	1	2	1	1	2	2	2	1	2	2	2	2	1	3	1	1	1	1	1	1	1	1	2	1	3	3	2	3	3
694	2022/4/4 15:29:57	264秒	1	27	2	2	2	1	1	1	5	4	1	5	5	1	1	1	1	1	2	1	1	1	2	1	1	1	1	1	1	1	1	1	1	1	1	1	1	1	1	1	1	1	1	3	3	3	3
695	2022/4/4 15:30:02	719秒	2	59	2	2	4	2	2	2	3	4	5	4	3	1	2	1	1	1	1	1	1	1	1	1	1	1	2	1	1	1	1	1	1	1	1	1	1	1	1	1	1	1	1	3	2	3	3
696	2022/4/4 15:31:12	241秒	2	25	1	2	5	1	1	1	4	3	1	4	4	1	1	3	4	1	1	1	1	1	1	1	1	1	1	1	1	1	1	4	1	2	1	1	1	1	1	1	1	1	1	3	2	4	3
697	2022/4/4 15:31:19	395秒	2	35	1	2	1	3	4	3	3	2	3	4	1	2	3	3	4	3	2	1	4	4	4	3	3	4	5	1	3	2	1	5	1	2	3	1	1	1	1	1	1	3	3	2	2	2	2
698	2022/4/4 15:32:10	591秒	2	22	2	1	3	3	1	3	3	2	3	1	3	4	4	1	1	1	4	1	1	1	4	3	2	1	3	3	1	4	1	5	1	5	5	1	2	1	1	1	5	1	3	1	3	1	1
699	2022/4/4 15:32:46	138秒	2	26	2	1	3	5	5	2	5	5	3	4	1	4	2	3	2	5	5	5	5	5	5	5	5	5	5	4	4	5	1	5	5	5	5	5	5	5	5	5	5	5	5	3	1	4	4
700	2022/4/4 15:33:58	645秒	1	50	1	1	3	2	3	3	2	2	3	4	4	2	2	2	4	2	1	2	2	1	3	2	1	2	2	2	1	2	1	2	1	1	2	1	3	3	2	1	1	1	2	2	3	3	3
701	2022/4/4 15:35:53	426秒	2	24	1	1	5	3	1	4	2	2	1	1	1	4	2	4	1	4	2	3	1	3	1	5	5	1	1	3	4	4	1	5	2	2	4	1	1	2	1	2	2	1	2	2	4	4	3
702	2022/4/4 15:37:25	795秒	2	23	1	2	5	2	2	1	4	3	4	4	3	2	3	1	2	1	2	1	1	1	2	1	2	1	1	1	1	1	1	2	2	1	1	1	1	1	1	1	1	1	1	4	4	2	2
703	2022/4/4 15:37:32	443秒	2	29	2	1	3	2	2	2	2	4	2	4	4	2	2	2	1	1	2	2	1	1	2	2	2	1	2	2	1	2	1	1	1	1	2	1	2	2	1	2	2	2	2	3	4	4	4
704	2022/4/4 15:37:42	603秒	2	28	2	1	3	2	4	3	3	3	2	4	3	3	3	2	1	1	1	2	1	1	2	2	2	2	2	2	2	2	1	2	2	2	2	2	1	2	1	2	2	1	2	2	4	3	3
705	2022/4/4 15:37:52	186秒	2	24	1	2	5	3	3	3	4	4	3	4	3	3	3	2	1	1	2	1	1	2	2	2	2	1	3	1	1	1	1	2	1	1	1	1	1	1	1	1	2	1	1	3	3	3	3
706	2022/4/4 15:39:19	224秒	2	26	1	2	1	2	3	2	2	3	2	4	3	2	2	2	1	1	2	1	1	2	1	1	3	3	1	1	1	1	1	4	4	2	4	1	1	2	4	1	1	1	1	3	2	3	2
707	2022/4/4 15:41:39	415秒	2	27	2	2	2	2	2	2	4	3	2	3	3	2	2	1	2	1	2	1	1	1	1	1	2	1	1	1	1	2	1	3	2	1	2	1	1	1	1	1	1	1	1	4	2	3	3
708	2022/4/4 15:42:41	470秒	1	25	2	2	1	2	3	3	5	3	3	3	3	3	3	2	2	1	1	2	2	2	2	2	2	2	2	2	2	2	1	1	2	2	2	2	2	2	2	2	3	2	2	4	2	2	2
709	2022/4/4 15:44:02	342秒	1	42	2	2	2	2	2	1	3	2	2	3	1	2	1	2	1	1	1	1	1	1	1	1	2	2	1	1	1	1	1	1	1	1	1	1	1	1	1	1	1	1	1	4	2	4	4
710	2022/4/4 15:44:22	260秒	1	30	2	1	3	2	1	1	4	4	2	4	3	2	2	1	1	1	1	1	1	1	1	1	2	4	1	1	1	1	1	1	1	1	1	1	1	1	1	1	1	2	2	3	3	3	4
711	2022/4/4 15:46:37	306秒	2	27	2	1	3	3	2	2	3	2	4	3	3	3	3	3	1	2	1	1	1	1	2	2	3	2	2	1	1	2	1	2	2	2	2	1	1	2	2	2	2	1	2	3	2	3	3
712	2022/4/4 15:51:45	222秒	2	24	1	2	5	2	1	2	3	4	1	4	4	3	3	3	3	3	3	3	3	3	3	3	3	3	3	3	3	3	3	3	3	3	3	3	3	3	3	3	3	3	3	4	4	4	4
713	2022/4/4 15:55:55	321秒	2	25	1	2	3	3	2	2	5	4	2	4	3	3	3	4	2	2	1	2	1	1	2	2	2	2	2	2	2	2	2	4	3	2	2	2	2	2	1	2	2	3	3	4	4	4	4
714	2022/4/4 15:56:51	310秒	1	23	2	2	3	1	1	1	3	3	3	4	3	2	2	2	1	1	2	2	1	2	2	1	2	2	1	1	1	1	1	2	1	1	1	1	2	1	1	1	1	1	1	2	2	3	3
715	2022/4/4 15:58:27	379秒	2	45	2	1	3	3	5	3	5	5	2	5	4	2	2	3	2	2	1	1	1	1	2	2	2	2	1	2	1	1	1	3	1	1	1	1	2	2	1	1	1	1	1	4	2	4	4
716	2022/4/4 16:00:22	191秒	2	35	1	1	2	4	4	4	4	3	4	4	2	4	4	3	1	1	1	1	2	2	2	2	4	2	1	1	1	2	1	4	2	1	2	1	1	1	1	1	1	1	1	2	2	3	3
717	2022/4/4 16:00:51	145秒	1	21	1	2	1	5	5	5	5	5	5	5	5	5	5	5	5	5	5	5	5	5	5	5	5	5	5	5	5	5	5	5	5	5	5	5	5	5	5	5	5	5	5	4	4	4	4
718	2022/4/4 16:03:33	260秒	2	28	2	2	2	2	3	3	3	3	3	3	2	3	4	4	1	2	4	4	3	3	5	3	3	1	4	4	2	3	1	4	2	2	4	1	1	3	2	2	3	3	3	3	3	4	3
719	2022/4/4 16:05:44	165秒	2	25	2	2	2	1	1	1	1	1	1	1	1	1	1	1	1	1	2	1	1	1	2	1	1	1	1	1	1	2	1	2	1	1	1	1	1	1	1	1	1	1	1	3	3	3	3
720	2022/4/4 16:08:27	512秒	2	52	1	1	3	2	2	1	2	1	1	1	1	1	1	5	3	2	1	1	1	1	1	1	1	2	5	4	2	2	1	1	2	5	5	5	5	5	1	5	4	5	5	4	4	4	4
721	2022/4/4 16:09:15	353秒	2	27	2	2	3	3	3	3	3	4	4	3	3	4	5	4	3	4	4	4	3	4	4	4	4	3	3	4	4	4	1	5	4	4	4	4	5	4	4	4	4	4	4	3	3	3	3
722	2022/4/4 16:15:56	341秒	2	27	1	2	2	3	2	3	4	4	3	4	4	3	4	3	2	4	2	3	1	2	2	3	4	2	1	3	1	2	1	2	2	2	3	1	3	3	2	2	1	2	2	3	3	3	3
723	2022/4/4 16:17:35	282秒	1	49	1	2	4	2	4	2	4	4	2	3	4	4	3	2	4	1	4	1	2	3	4	3	3	3	3	4	2	2	2	4	2	4	4	2	4	3	2	1	4	1	2	3	3	3	3
724	2022/4/4 16:19:22	772秒	2	45	2	2	2	3	2	1	3	3	3	3	3	2	2	2	1	1	1	1	1	1	1	1	2	2	1	5	1	1	1	2	1	5	2	1	1	1	1	1	1	1	1	3	2	4	4
725	2022/4/4 16:20:44	239秒	2	25	1	1	4	2	2	1	5	4	1	5	4	4	2	2	3	1	1	1	1	1	1	1	1	1	1	1	1	1	1	1	1	1	1	1	2	1	1	1	1	1	1	3	4	4	2
726	2022/4/4 16:20:56	371秒	2	24	1	2	4	3	2	2	3	4	2	2	2	4	4	4	1	1	3	2	3	1	2	4	4	3	4	1	3	4	1	1	1	1	2	1	1	2	2	2	3	4	3	4	3	3	3
727	2022/4/4 16:26:55	97秒	2	30	1	2	1	3	3	3	3	3	3	3	3	3	3	3	3	3	3	3	3	3	3	3	3	3	3	3	3	3	3	3	3	3	3	3	3	3	3	3	3	3	3	3	3	3	3
728	2022/4/4 16:30:00	370秒	2	32	2	1	3	4	1	2	5	2	2	3	2	3	2	3	4	1	2	1	4	3	3	3	2	2	2	1	1	2	1	2	2	1	3	1	1	2	1	1	2	1	1	3	2	3	4
729	2022/4/4 16:33:39	1070秒	1	37	1	1	3	2	1	1	4	4	1	5	4	2	1	1	1	2	1	1	1	1	2	1	1	1	1	1	1	1	2	1	1	1	1	1	1	1	1	1	1	1	1	4	4	3	2
730	2022/4/4 16:35:14	370秒	1	34	2	1	4	3	3	3	4	3	2	3	4	3	2	3	2	2	2	2	2	1	3	2	2	1	1	2	2	2	1	3	2	3	3	2	4	3	1	2	1	2	2	2	2	2	2
731	2022/4/4 16:41:25	199秒	2	25	2	2	2	2	1	1	4	3	2	2	3	3	3	2	1	1	1	2	1	1	2	1	1	1	2	1	1	1	1	1	1	1	1	1	1	1	1	1	1	1	1	3	3	3	3
732	2022/4/4 16:43:28	731秒	2	36	2	1	3	3	1	2	1	2	1	4	3	3	2	2	4	1	1	1	2	1	2	2	2	1	2	2	2	2	1	3	2	2	2	1	4	2	1	1	2	3	1	2	2	3	1
733	2022/4/4 16:43:52	502秒	2	46	2	2	4	1	3	1	3	3	3	4	2	2	2	1	1	3	2	3	3	3	1	3	2	4	1	1	1	1	1	2	1	1	1	1	1	1	3	1	1	1	1	2	2	2	2
734	2022/4/4 16:48:15	356秒	2	36	2	2	1	2	1	1	2	2	1	2	3	3	1	2	1	1	1	1	1	1	1	1	2	1	1	1	1	2	1	2	1	2	2	1	1	1	1	1	1	1	1	2	4	3	2
735	2022/4/4 16:52:58	747秒	1	46	1	1	5	1	3	2	4	4	1	4	4	1	1	1	1	1	1	1	1	1	1	1	1	1	1	2	1	1	1	1	1	2	2	1	3	1	1	1	1	1	1	1	3	4	3
736	2022/4/4 16:54:20	95秒	1	34	2	1	4	3	3	3	3	3	3	3	3	3	3	3	3	3	3	3	3	3	3	3	3	3	3	3	3	3	1	2	3	3	3	3	3	3	2	3	3	3	3	3	2	2	2
737	2022/4/4 16:57:14	408秒	2	27	1	2	5	2	1	1	5	4	1	4	4	2	3	1	4	1	4	1	1	1	3	1	1	1	4	4	1	1	1	4	1	3	4	1	4	1	1	1	1	4	4	4	3	4	4
738	2022/4/4 16:57:16	98秒	2	35	2	1	3	5	1	1	1	1	1	1	1	1	1	3	3	3	3	3	3	3	3	3	3	3	3	3	3	3	3	3	3	3	3	3	3	3	3	3	3	3	3	2	2	2	2
739	2022/4/4 16:58:05	231秒	2	28	2	1	3	2	1	2	3	4	2	5	3	2	2	2	1	1	1	1	1	1	2	1	1	1	1	1	1	1	1	4	1	1	1	1	2	1	1	1	1	1	1	2	3	4	3
740	2022/4/4 17:04:11	439秒	2	27	2	2	3	2	2	1	4	4	3	3	3	2	1	1	1	1	2	1	1	1	2	1	1	1	2	1	1	1	1	1	1	1	1	1	2	1	1	1	1	1	1	3	3	3	3
741	2022/4/4 17:14:14	324秒	2	45	2	2	4	3	1	1	3	3	3	4	3	4	2	1	4	1	1	1	1	1	2	1	2	2	1	1	1	1	1	2	2	1	1	1	1	1	1	2	2	1	1	4	3	4	4
742	2022/4/4 17:14:51	266秒	2	28	2	1	1	5	5	5	2	3	3	3	3	3	3	4	1	2	2	2	1	1	2	2	2	1	2	1	1	2	1	3	2	2	3	1	1	2	1	2	2	2	2	3	3	3	3
743	2022/4/4 17:17:51	201秒	2	24	2	1	5	1	1	1	5	3	1	5	5	1	2	5	4	1	3	1	1	1	1	1	1	1	1	1	1	1	1	5	1	4	4	1	1	1	1	2	1	1	1	2	1	4	4
744	2022/4/4 17:26:49	195秒	2	40	2	1	2	2	3	1	3	2	2	3	2	2	2	2	2	2	2	2	3	2	2	3	2	3	2	3	2	3	2	2	3	2	3	2	3	2	3	2	2	2	2	2	2	2	3
745	2022/4/4 17:36:05	461秒	2	27	2	2	4	2	2	1	4	4	2	5	4	2	2	1	1	1	1	1	1	1	1	1	1	1	1	1	1	1	1	4	1	1	1	1	2	1	1	1	1	1	1	3	4	4	3
746	2022/4/4 17:48:55	511秒	2	29	1	2	3	2	2	1	2	2	2	2	1	2	3	2	1	1	1	1	1	1	1	1	1	1	1	1	1	2	1	2	1	1	1	1	1	2	1	1	1	1	1	2	3	3	1
747	2022/4/4 17:54:29	783秒	2	35	1	2	3	2	3	2	3	2	3	3	1	2	3	2	3	2	1	1	1	1	2	2	2	1	2	2	1	2	1	2	2	2	2	2	2	2	1	2	2	2	2	2	2	3	3
748	2022/4/4 18:00:32	756秒	2	40	1	2	3	3	1	1	5	4	2	4	3	3	2	3	1	1	1	1	1	1	1	2	2	1	2	1	1	1	1	2	1	1	2	1	1	1	1	1	1	1	2	4	2	3	2
749	2022/4/4 18:13:41	599秒	1	50	1	1	3	2	3	1	4	3	2	3	3	3	2	3	1	1	1	1	1	1	2	1	3	2	1	1	1	2	1	2	2	3	2	1	1	1	1	1	1	1	1	3	2	3	3
750	2022/4/4 18:51:57	413秒	2	31	1	2	2	2	3	2	4	3	3	3	2	2	2	2	1	1	1	1	2	1	5	2	2	2	1	2	2	2	1	2	3	1	3	1	2	2	1	1	1	1	2	3	4	4	4
751	2022/4/4 19:09:34	149秒	1	22	2	2	2	4	4	4	2	2	3	4	2	3	3	3	3	3	3	4	4	4	4	4	4	4	4	4	4	4	1	4	4	4	4	4	4	4	4	4	4	4	4	3	3	3	3
752	2022/4/4 19:12:40	296秒	2	23	2	2	3	2	2	1	2	3	2	4	4	2	2	2	1	1	2	1	1	1	5	1	1	2	5	1	1	1	1	2	1	2	1	1	1	1	1	1	1	1	1	2	3	3	3
753	2022/4/4 19:12:54	219秒	2	20	2	2	3	2	2	2	3	2	1	4	2	1	2	1	1	1	1	1	1	1	1	1	1	1	1	1	1	1	1	1	1	1	1	1	1	1	1	1	1	1	1	4	4	4	4
754	2022/4/4 19:14:47	133秒	1	23	2	2	1	5	5	5	1	5	5	1	1	5	5	5	5	5	5	5	5	5	5	5	5	5	5	5	5	5	5	5	5	5	5	5	5	5	5	5	5	5	5	4	4	4	4
755	2022/4/4 19:17:08	97秒	2	23	2	1	2	3	3	3	3	3	3	3	3	3	3	3	3	3	3	3	3	3	3	3	3	3	3	3	3	4	4	3	3	4	4	3	3	3	3	3	3	3	3	2	2	2	2
756	2022/4/4 19:18:13	110秒	1	24	1	2	1	5	5	5	5	5	5	5	5	5	5	5	5	5	5	5	5	5	5	5	5	5	5	5	5	5	5	5	5	5	5	5	5	5	5	5	5	5	5	4	4	4	4
757	2022/4/4 19:20:50	87秒	1	22	1	1	1	1	1	1	1	1	1	1	1	1	1	1	1	1	1	1	1	1	1	1	1	1	1	1	1	1	1	1	1	1	1	1	1	1	1	1	1	1	1	1	1	1	1
758	2022/4/4 19:23:30	134秒	1	25	2	2	3	3	2	2	2	2	2	2	2	2	2	1	1	1	1	1	1	1	1	1	1	1	1	1	1	1	1	1	1	1	1	1	1	1	1	1	1	1	1	3	4	4	4
759	2022/4/4 19:29:13	315秒	2	23	1	2	3	2	5	5	2	2	2	3	3	2	2	3	1	2	2	1	1	1	1	1	2	2	2	4	4	4	1	3	2	4	3	4	1	4	1	3	4	3	4	3	3	3	3
760	2022/4/4 19:33:02	97秒	1	21	2	2	4	3	3	3	3	3	3	3	3	3	3	3	3	3	3	3	3	3	3	3	3	3	3	3	3	3	3	3	3	3	3	3	3	3	3	3	3	3	3	2	2	2	2
761	2022/4/4 19:54:31	358秒	2	27	1	2	2	4	4	3	3	3	3	3	3	3	3	4	4	4	4	3	3	2	4	3	3	4	4	2	2	4	1	4	3	3	5	1	4	4	2	4	3	3	4	2	3	2	2
762	2022/4/4 22:15:48	314秒	2	24	1	2	2	3	2	1	3	3	2	4	3	1	2	1	1	1	1	2	2	1	2	2	2	2	2	2	2	2	1	2	2	2	2	1	1	1	2	2	2	2	1	3	4	3	4
763	2022/4/4 22:59:11	533秒	2	42	2	2	4	2	2	2	4	4	2	4	4	2	2	2	1	1	1	1	1	1	1	1	1	1	1	1	1	2	1	4	1	2	2	1	2	1	1	1	1	1	1	3	4	4	3
764	2022/4/5 6:40:18	494秒	1	58	1	2	4	1	1	1	1	3	1	5	4	1	1	2	3	1	1	1	1	1	1	1	1	1	2	1	1	1	1	4	1	1	1	1	1	1	1	1	1	1	1	3	1	4	2
765	2022/4/5 10:57:16	391秒	2	42	2	1	2	2	4	3	3	2	3	4	2	2	3	4	3	3	3	3	2	3	3	3	4	3	3	2	2	3	1	3	2	2	3	2	4	2	2	3	2	2	3	3	3	3	3
766	2022/4/5 11:22:02	186秒	2	23	2	2	4	3	4	2	4	4	4	5	4	4	4	3	2	5	4	5	1	1	3	3	1	1	4	1	1	3	1	4	2	5	5	1	5	2	1	1	1	1	2	2	3	4	3
767	2022/4/5 11:54:24	926秒	2	47	2	1	5	2	1	1	4	5	1	4	4	1	1	1	1	1	1	1	1	1	1	1	1	1	2	1	1	1	1	1	1	1	1	1	1	1	1	1	1	1	1	3	2	2	4
768	2022/4/5 13:01:35	85秒	2	35	2	1	3	2	2	2	2	2	2	2	2	2	2	2	2	2	2	2	2	2	2	2	2	2	2	2	2	2	2	2	2	2	2	2	2	2	2	2	2	2	2	2	2	2	2
769	2022/4/6 11:27:26	98秒	1	36	2	2	2	4	4	3	3	3	3	3	3	3	3	3	3	3	3	3	3	3	3	3	3	3	3	3	3	3	3	3	3	3	3	3	3	3	3	3	3	3	3	2	2	2	2
770	2022/4/6 12:12:33	366秒	1	34	2	2	5	1	1	1	5	5	1	5	5	1	1	1	1	1	1	1	1	1	1	1	1	1	1	1	1	1	1	1	1	1	1	1	1	1	1	1	1	1	1	3	2	2	2
771	2022/4/6 12:16:40	289秒	2	46	2	2	2	5	5	5	4	2	2	3	4	5	5	4	4	5	3	4	4	4	4	4	4	4	4	4	4	4	4	5	5	5	5	5	5	5	3	4	4	4	4	3	3	3	3
772	2022/4/6 12:23:11	144秒	1	23	2	2	3	3	3	2	4	2	3	4	4	2	2	2	1	1	2	2	2	2	2	2	2	2	2	3	3	3	3	2	2	2	2	3	3	3	3	2	2	2	2	2	2	2	2
773	2022/4/6 12:25:16	374秒	1	36	2	2	3	4	3	3	4	4	3	4	4	3	3	2	3	2	2	3	2	2	2	3	2	2	2	3	2	3	1	2	2	4	2	2	3	2	2	2	2	2	2	2	2	4	3
774	2022/4/6 12:26:50	764秒	1	60	2	1	4	2	1	1	4	3	2	4	4	4	2	1	1	1	1	1	1	1	3	1	1	1	1	1	1	3	1	2	1	1	2	1	1	1	1	1	1	1	1	2	1	4	2
775	2022/4/6 12:28:31	410秒	1	32	1	2	5	4	1	2	5	4	1	2	3	4	2	4	1	1	1	3	2	1	1	3	4	3	1	1	3	5	1	1	1	4	2	4	1	3	1	1	1	1	1	3	3	3	4
776	2022/4/6 12:31:14	1245秒	2	60	2	2	3	2	3	2	3	3	3	5	3	3	3	2	2	1	3	2	1	1	3	2	3	3	2	2	2	2	1	3	3	2	2	1	3	3	1	2	2	2	2	3	3	3	3
777	2022/4/6 12:41:25	358秒	1	35	1	2	1	3	3	3	3	2	2	2	2	2	2	1	1	1	1	1	1	1	1	1	1	1	1	1	1	1	1	1	1	1	1	1	1	1	1	1	1	1	1	4	2	4	4
778	2022/4/6 12:44:56	286秒	2	33	2	2	2	2	2	1	4	2	2	4	2	2	2	2	1	2	2	2	2	2	2	2	4	3	1	1	1	2	1	3	2	1	1	5	5	2	2	2	2	2	2	2	2	4	3
779	2022/4/6 12:48:04	317秒	2	31	2	1	4	2	1	2	5	5	1	5	5	2	2	3	1	2	3	2	1	2	2	3	2	1	5	1	1	2	1	5	1	3	3	2	5	2	1	1	4	1	1	4	4	4	4
780	2022/4/6 12:51:08	815秒	2	57	2	2	2	2	3	3	4	3	3	3	3	2	3	2	3	1	2	2	2	2	2	2	2	2	2	2	2	2	1	2	2	2	2	1	4	2	2	2	2	2	2	3	2	3	3
781	2022/4/6 12:51:21	465秒	2	50	1	1	5	2	2	3	3	3	2	3	2	2	2	2	1	1	2	2	2	2	2	2	2	2	4	2	1	2	1	2	2	2	2	1	2	2	1	2	2	2	2	3	2	2	2
782	2022/4/6 12:55:11	986秒	2	60	2	2	2	3	2	2	3	3	3	3	3	3	2	2	1	2	1	2	1	1	2	2	2	2	4	3	1	1	1	2	1	1	4	3	3	2	1	2	2	2	2	3	2	3	3
783	2022/4/6 13:00:11	773秒	2	60	2	2	5	1	1	2	5	3	1	5	4	3	2	1	1	1	2	2	2	1	2	1	2	2	5	1	1	1	1	1	1	1	1	1	1	1	2	1	2	1	1	2	1	4	4
784	2022/4/6 13:03:49	409秒	1	41	2	1	5	2	2	1	5	4	2	3	4	2	1	1	1	1	2	1	1	1	2	1	1	1	1	1	1	2	1	4	1	1	3	1	2	1	1	1	2	1	1	2	3	3	3
785	2022/4/6 13:05:32	768秒	2	59	1	2	5	1	1	1	5	3	2	3	2	3	2	2	1	1	1	1	1	1	1	1	2	2	1	1	1	1	1	1	1	1	1	1	1	1	1	2	1	1	1	1	2	3	1
786	2022/4/6 13:08:33	181秒	2	34	2	2	3	3	1	1	5	4	2	5	4	4	2	1	1	1	1	1	1	1	1	1	1	1	2	1	1	1	1	1	1	1	1	2	2	2	1	1	1	1	1	3	4	4	3
787	2022/4/6 13:10:33	204秒	1	28	2	2	3	2	3	3	3	4	2	2	2	4	4	3	3	4	2	3	4	3	4	3	3	5	2	2	4	4	1	3	3	2	4	4	3	3	4	4	4	3	2	4	4	4	4
788	2022/4/6 13:16:23	1018秒	2	63	1	2	5	1	1	1	1	1	1	1	1	1	1	1	1	1	1	1	1	1	1	1	1	1	1	1	1	1	1	1	1	1	1	1	1	1	1	1	1	1	1	1	2	1	2
789	2022/4/6 13:29:12	119秒	2	29	2	1	3	5	4	4	4	4	4	4	4	4	4	2	3	1	4	1	1	1	4	4	4	4	4	4	4	4	4	5	5	1	1	1	1	1	1	1	4	1	4	3	3	3	3
790	2022/4/6 13:33:27	198秒	2	35	2	2	3	3	3	3	3	4	3	4	5	4	3	2	3	3	3	2	2	2	5	3	2	2	3	2	2	2	4	3	2	2	2	2	3	3	3	2	3	4	3	3	2	4	4
791	2022/4/6 13:33:45	310秒	1	23	1	2	3	2	2	2	2	2	2	2	2	2	2	2	2	2	2	2	2	2	2	2	2	2	2	2	2	2	2	2	2	2	2	2	2	2	2	2	2	2	2	2	2	2	2
792	2022/4/6 13:46:19	306秒	1	30	1	2	3	1	2	2	3	4	2	4	4	3	2	2	5	1	2	1	1	1	3	2	2	2	5	1	2	2	1	5	2	1	3	1	3	1	1	1	3	1	2	3	2	2	3
793	2022/4/6 13:47:19	227秒	2	36	2	1	4	1	1	1	4	4	2	2	3	2	2	1	1	1	1	1	1	1	1	1	1	2	1	1	1	1	1	1	1	1	1	1	1	1	1	1	1	1	1	4	4	4	4
794	2022/4/6 13:51:11	552秒	1	56	2	2	1	3	3	2	4	4	2	5	4	2	2	2	2	1	1	2	1	1	1	1	1	1	1	1	1	1	1	1	1	1	1	1	1	1	1	1	1	1	1	1	1	4	1
795	2022/4/6 13:51:12	451秒	2	52	2	1	4	2	2	1	4	4	1	5	4	1	1	1	1	1	1	1	1	1	2	1	1	1	2	1	1	1	1	1	1	2	2	1	1	1	1	1	1	1	1	4	4	4	4
796	2022/4/6 14:10:59	673秒	2	41	2	1	3	2	2	2	2	2	2	4	4	2	1	2	1	1	1	1	1	1	2	1	1	1	1	1	1	2	1	1	1	2	2	1	1	1	1	1	1	1	1	4	3	4	4
797	2022/4/6 14:17:49	164秒	2	36	2	1	4	2	2	2	4	3	3	4	4	2	2	1	1	1	1	1	1	1	2	1	1	1	1	1	1	1	1	2	1	1	1	1	1	1	1	1	1	1	1	3	3	3	3
798	2022/4/6 14:21:05	297秒	2	45	2	1	3	3	2	1	4	3	3	4	3	4	2	2	1	2	3	1	1	1	2	2	2	3	3	4	1	2	1	2	2	2	3	2	2	2	1	1	1	2	2	3	3	4	3
799	2022/4/6 14:21:21	290秒	2	23	2	1	5	2	3	2	4	5	2	4	5	3	1	2	1	1	1	3	1	1	2	3	2	1	1	2	1	1	1	4	2	2	3	1	1	1	1	2	3	1	2	3	4	2	2
800	2022/4/6 14:21:35	358秒	2	45	2	1	5	2	2	1	5	4	2	3	3	2	1	2	1	2	3	2	1	1	2	2	2	2	2	1	1	1	1	1	1	1	1	1	2	1	2	1	1	1	1	2	3	3	3
801	2022/4/6 14:22:09	1366秒	1	57	2	2	4	2	2	1	4	3	3	4	3	3	2	1	2	1	3	2	1	3	3	1	1	4	4	1	1	1	1	1	1	1	3	1	3	1	3	1	1	2	1	3	3	3	3
802	2022/4/6 14:25:39	702秒	1	47	2	2	3	2	1	2	3	3	2	3	4	2	1	2	1	1	1	1	1	1	2	1	1	2	2	2	1	1	1	2	1	2	1	1	1	1	1	1	1	1	1	1	1	1	1
803	2022/4/6 14:25:45	610秒	1	35	2	1	4	2	1	1	4	4	2	4	4	2	1	2	1	1	1	1	1	1	1	1	1	1	1	1	1	1	1	1	1	1	1	1	1	1	1	1	1	1	1	4	4	4	4
804	2022/4/6 14:26:25	627秒	2	46	2	1	3	2	2	2	2	3	2	3	4	4	4	4	1	2	2	1	2	3	4	3	3	2	2	1	2	2	1	2	2	4	4	4	1	4	1	1	1	1	1	3	4	4	4
805	2022/4/6 14:29:07	652秒	2	45	2	1	3	2	1	1	4	2	2	2	2	2	2	1	2	1	1	1	1	1	1	1	1	1	1	1	1	1	1	1	1	1	1	1	1	1	1	1	1	1	1	3	3	4	4
806	2022/4/6 14:32:10	592秒	2	26	2	2	3	2	1	2	4	4	2	4	4	2	2	1	1	1	1	1	1	1	1	1	1	1	1	1	1	1	1	1	1	2	2	1	1	1	1	1	1	1	1	2	3	4	3
807	2022/4/6 14:32:41	1055秒	2	57	2	2	5	1	1	1	1	2	1	5	4	1	1	1	1	1	1	1	1	1	1	1	1	1	1	1	1	1	1	2	1	1	1	1	1	1	1	1	1	1	1	3	3	3	3
808	2022/4/6 14:33:24	1089秒	2	34	2	1	3	2	2	1	4	3	2	3	3	4	2	1	1	1	1	2	2	1	2	1	1	1	1	2	1	3	1	2	1	3	3	1	1	1	1	1	1	1	1	4	4	4	4
809	2022/4/6 14:35:47	583秒	2	47	2	1	3	3	4	5	4	3	1	5	4	3	2	3	1	2	3	2	1	1	2	2	2	1	1	2	2	3	1	2	1	2	2	1	2	2	1	1	2	1	1	3	4	2	4
810	2022/4/6 14:40:01	510秒	2	35	2	1	3	4	2	2	4	4	2	3	4	3	3	2	2	1	2	1	1	1	2	1	1	1	1	2	1	2	1	1	1	2	2	1	2	2	1	1	1	1	1	2	2	2	2
811	2022/4/6 14:43:33	235秒	2	40	2	1	3	1	1	1	1	4	1	4	4	1	1	1	1	1	1	1	1	1	1	1	1	1	1	1	1	1	1	1	1	1	1	1	1	1	1	1	1	1	1	4	4	4	4
812	2022/4/6 15:05:12	366秒	2	60	2	2	4	1	1	1	1	1	1	5	5	5	5	1	1	1	1	1	1	1	1	1	1	1	1	1	1	1	1	1	1	1	1	1	1	1	1	1	1	1	1	4	4	4	4
813	2022/4/6 15:47:07	1383秒	2	59	2	2	3	3	1	3	4	3	2	3	3	3	2	2	4	1	1	1	1	1	4	1	2	2	2	1	1	4	1	5	1	5	4	1	5	1	1	1	1	1	1	3	2	4	3
814	2022/4/6 15:47:37	166秒	2	47	2	1	3	1	3	2	2	3	3	3	3	3	3	2	2	2	2	2	2	2	2	2	2	2	2	2	2	2	2	2	2	2	2	2	2	2	2	2	2	2	2	2	2	2	2
815	2022/4/6 15:51:22	911秒	2	57	2	2	3	2	2	3	3	3	2	3	2	2	2	2	1	1	1	1	1	1	4	1	2	2	3	1	1	2	1	2	1	2	2	1	1	2	1	2	2	1	1	3	2	4	3
816	2022/4/6 16:08:01	356秒	1	24	1	2	3	3	4	2	4	4	2	2	2	3	3	3	3	1	4	2	1	1	2	3	2	2	2	1	2	2	2	3	2	2	3	2	2	2	1	2	2	2	2	2	1	2	2
817	2022/4/6 16:50:52	265秒	1	32	2	2	3	1	1	1	4	2	1	5	4	1	1	1	1	1	1	1	1	1	1	1	1	1	1	1	1	1	1	1	1	1	1	1	1	1	1	1	1	1	1	4	3	4	4
818	2022/4/6 16:56:07	858秒	2	52	2	2	3	2	1	1	1	1	1	1	1	1	1	1	1	1	1	1	1	1	2	1	1	1	1	1	1	1	1	1	1	1	1	1	1	1	1	1	1	1	1	4	4	4	4
819	2022/4/6 17:39:03	435秒	2	50	2	2	3	1	2	1	1	4	1	3	3	3	3	3	3	1	3	1	1	1	3	3	3	1	3	3	3	3	1	1	3	3	3	1	3	3	1	1	3	3	1	3	3	4	4
820	2022/4/6 18:26:14	344秒	2	32	1	1	2	4	4	3	4	3	3	3	3	3	3	4	1	1	3	3	2	1	3	3	3	1	1	3	2	3	1	1	2	4	4	2	3	3	1	1	4	2	3	3	3	3	3
821	2022/4/6 18:28:36	164秒	2	29	1	2	3	4	2	3	4	2	3	3	3	3	3	5	5	5	5	3	4	3	4	4	4	4	4	4	4	4	4	4	4	4	4	4	4	4	4	4	4	1	4	3	3	4	3
822	2022/4/6 18:29:59	266秒	2	32	1	2	1	5	3	3	3	2	3	5	3	3	4	5	3	5	3	2	4	4	4	4	4	3	4	4	4	4	4	4	4	4	4	4	4	4	4	4	4	4	4	2	3	3	3
823	2022/4/6 19:18:43	556秒	2	59	2	2	5	2	2	2	1	1	3	2	4	2	2	4	5	2	2	1	1	1	2	2	2	2	2	2	1	3	1	1	2	5	3	1	4	4	2	2	4	2	2	1	2	4	2
824	2022/4/6 21:22:17	956秒	2	60	2	2	2	3	2	3	4	3	3	4	4	3	2	2	2	2	2	2	1	2	2	2	2	3	3	2	2	2	1	2	2	2	2	1	3	2	1	2	2	2	2	2	2	2	2
825	2022/4/7 7:19:23	469秒	1	35	1	2	4	2	1	2	2	2	2	3	4	2	3	2	1	2	1	4	2	1	1	2	2	2	1	2	1	2	3	1	2	2	2	2	1	2	1	1	2	1	1	3	3	4	3
826	2022/4/7 10:51:35	595秒	2	50	2	1	3	1	1	1	4	3	1	3	3	3	2	2	1	1	1	1	1	1	1	1	1	1	1	1	1	1	1	1	1	1	1	1	1	1	1	1	1	1	1	4	4	4	4
827	2022/4/7 12:07:52	242秒	2	32	2	1	2	5	3	5	3	3	3	3	3	4	3	4	4	4	3	2	2	2	2	3	3	4	2	3	3	3	2	3	3	3	2	3	2	2	2	3	3	2	3	2	2	3	2
828	2022/4/7 14:13:50	140秒	1	38	2	2	3	4	3	3	4	3	3	4	3	4	3	3	3	4	3	3	4	3	3	3	4	4	3	3	4	4	3	4	3	3	3	4	3	4	4	3	4	3	4	3	2	3	2
829	2022/4/7 14:15:09	89秒	2	30	2	2	3	3	3	3	3	3	3	3	3	3	3	3	3	4	2	3	4	2	3	4	3	3	3	3	3	4	3	4	3	3	3	3	3	3	4	3	3	3	3	3	2	2	2
830	2022/4/7 14:15:22	168秒	2	40	2	2	5	2	3	2	2	3	3	3	2	2	2	3	3	1	2	1	1	1	1	1	1	2	1	1	1	1	1	1	2	1	1	1	1	1	1	1	1	1	1	1	3	3	3
831	2022/4/7 14:15:27	201秒	2	32	2	2	2	3	3	2	2	3	3	3	3	2	3	3	1	1	2	1	1	1	3	1	2	1	1	1	1	3	3	3	3	3	3	1	5	3	2	1	2	1	2	2	4	3	2
832	2022/4/7 14:16:26	155秒	1	24	2	2	4	2	1	1	4	3	3	3	3	3	3	2	2	2	2	2	2	2	2	2	2	2	2	2	2	2	2	2	2	2	2	1	1	1	1	1	1	1	1	3	3	3	3
833	2022/4/7 14:18:17	241秒	2	42	2	2	4	3	2	1	1	1	1	2	2	2	2	2	1	1	1	1	1	1	1	2	3	2	1	2	1	3	1	3	2	3	3	2	1	2	1	1	1	1	2	4	4	4	4
834	2022/4/7 14:20:17	258秒	2	30	2	2	1	5	5	4	4	2	3	1	2	5	3	5	1	5	1	1	5	4	5	5	1	1	2	1	5	5	1	1	5	5	5	5	1	5	1	1	1	5	4	4	4	4	4
835	2022/4/7 14:20:35	192秒	2	32	2	2	3	2	2	3	3	3	2	4	3	4	3	2	1	1	1	1	3	2	1	1	2	4	5	1	1	1	1	3	1	4	1	1	1	2	3	1	1	2	2	2	3	3	3
836	2022/4/7 14:21:25	345秒	2	40	2	2	4	2	2	1	3	2	3	3	2	2	1	3	2	3	3	2	2	2	3	2	3	2	2	3	1	3	1	3	2	2	2	2	3	2	2	2	2	2	2	3	2	3	3
837	2022/4/7 14:21:28	129秒	2	31	2	2	3	1	1	1	1	1	1	1	1	1	1	1	1	1	1	1	1	1	1	1	1	1	1	1	1	1	1	1	1	1	1	1	1	1	1	1	1	1	1	1	2	2	2
838	2022/4/7 14:22:03	418秒	2	39	2	2	1	4	4	4	2	1	4	3	1	2	4	4	3	3	3	2	2	2	3	2	4	4	3	1	1	2	1	3	2	4	2	2	2	2	1	2	2	4	4	2	2	2	2
839	2022/4/7 14:23:39	205秒	2	29	2	2	2	4	4	1	4	4	3	4	3	2	2	2	1	1	3	2	1	1	1	1	1	1	1	1	1	1	1	1	1	1	1	1	1	1	1	1	1	1	1	2	3	4	4
840	2022/4/7 14:25:43	338秒	2	27	2	2	2	2	3	2	4	3	3	3	3	3	2	2	1	1	1	1	1	1	2	2	2	1	2	1	1	2	1	1	1	2	2	1	2	2	1	2	2	2	2	2	3	3	2
841	2022/4/7 14:25:56	448秒	2	29	2	2	1	5	5	5	3	3	3	2	2	2	4	4	3	3	3	5	4	3	3	4	4	4	2	3	4	5	3	4	4	3	5	5	4	4	4	4	4	4	4	1	2	2	2
842	2022/4/7 14:26:48	204秒	2	27	2	2	4	1	2	1	4	4	1	4	4	2	1	1	1	1	1	1	1	1	1	1	1	1	1	1	1	1	1	1	1	1	1	1	1	1	1	1	1	1	1	3	3	3	3
843	2022/4/7 14:30:12	306秒	2	28	2	2	2	3	2	2	2	3	2	4	3	2	2	2	1	1	2	1	2	1	5	2	2	2	5	2	2	2	2	3	3	3	3	2	4	2	1	2	1	1	1	3	4	3	3
844	2022/4/7 14:38:01	371秒	2	33	2	2	1	2	3	2	5	2	5	3	1	2	3	1	1	2	2	2	1	2	3	2	2	2	1	1	2	2	1	2	1	1	2	2	1	2	1	2	1	1	1	3	3	4	3
845	2022/4/7 14:39:50	898秒	1	42	2	2	2	2	1	1	4	1	1	2	3	2	1	1	1	1	2	1	1	1	2	2	2	1	2	1	1	2	2	4	1	1	2	1	1	1	1	1	2	1	1	1	2	3	1
846	2022/4/7 14:39:59	314秒	2	30	2	2	3	3	2	2	4	3	2	4	3	3	4	2	1	1	2	2	1	1	3	2	2	1	4	3	2	3	1	4	3	3	3	2	2	2	1	1	2	1	2	1	4	4	3
847	2022/4/7 14:47:43	177秒	2	30	2	1	4	3	3	2	4	3	3	3	3	2	2	3	1	3	2	1	2	1	3	3	3	3	3	3	3	3	3	3	3	3	3	3	3	3	3	3	3	3	3	3	3	3	3
848	2022/4/7 14:48:31	113秒	2	40	2	2	5	1	1	1	1	1	1	1	1	1	1	1	1	1	1	1	1	1	1	1	1	1	1	1	1	1	1	1	1	1	1	1	1	1	1	1	1	1	1	2	2	2	2
849	2022/4/7 14:48:46	247秒	2	22	2	2	2	3	3	3	3	2	2	4	3	2	3	3	1	2	3	2	2	2	3	2	2	2	2	1	2	2	1	3	2	3	2	2	2	2	1	1	2	1	2	3	2	2	3
850	2022/4/7 14:55:05	686秒	2	37	2	1	2	2	1	1	5	4	1	1	4	2	1	1	1	2	1	1	1	1	2	1	1	1	1	1	1	1	1	4	1	1	1	3	4	1	1	1	1	1	1	3	3	4	4
851	2022/4/7 14:56:07	325秒	2	45	2	2	2	3	3	2	1	3	1	5	5	1	1	2	2	2	2	2	1	1	1	1	2	1	1	1	1	1	1	1	1	1	1	1	1	1	1	1	1	1	1	3	3	3	3
852	2022/4/7 14:58:51	80秒	2	28	2	2	3	1	1	1	1	1	5	5	1	1	1	1	5	5	1	5	5	1	4	3	2	3	3	3	3	3	3	3	3	2	4	2	4	4	2	4	4	2	4	2	3	2	2
853	2022/4/7 15:00:07	248秒	2	32	2	2	1	2	2	1	5	3	1	4	3	1	1	1	5	1	1	1	2	2	4	1	2	2	1	1	1	1	1	2	1	1	1	1	1	1	1	1	1	1	1	3	3	4	3
854	2022/4/7 15:00:08	689秒	2	52	2	2	1	4	2	3	5	4	1	3	3	3	2	2	2	1	2	2	2	1	2	2	2	1	4	2	1	2	1	2	2	4	2	1	2	2	1	2	2	1	2	4	4	4	4
855	2022/4/7 15:01:24	338秒	2	50	2	1	5	1	1	1	4	4	1	4	4	1	5	1	1	1	1	1	1	1	1	1	1	1	1	1	1	1	1	1	1	2	2	1	1	1	1	1	1	1	1	3	2	3	3
856	2022/4/7 15:02:40	256秒	2	24	2	2	3	2	2	1	3	3	2	4	3	2	2	3	3	1	2	1	2	2	2	2	2	2	4	1	1	2	1	1	1	3	2	1	2	2	2	1	2	2	2	2	4	2	2
857	2022/4/7 15:06:23	333秒	2	31	2	1	2	3	3	1	5	3	2	4	3	2	2	1	1	2	2	2	1	2	3	2	1	2	2	1	1	2	1	1	1	1	2	1	2	2	1	1	2	2	2	4	4	3	3
858	2022/4/7 15:08:53	304秒	2	28	2	2	2	4	2	2	2	2	2	3	2	2	2	2	1	1	1	2	2	2	2	2	2	2	1	2	2	4	1	5	2	2	2	2	2	2	2	2	2	2	2	2	2	2	2
859	2022/4/7 15:19:32	281秒	2	陈旭军	2	2	4	4	2	2	3	3	3	3	3	4	3	2	1	4	4	4	3	2	4	3	3	3	1	3	3	4	1	5	3	5	3	5	1	3	1	3	3	3	5	3	2	4	4
860	2022/4/7 15:23:56	198秒	2	26	2	1	4	2	1	2	1	2	2	2	3	3	1	1	5	1	1	1	1	1	1	1	1	1	1	1	1	1	1	1	1	1	1	1	1	1	1	1	1	1	1	3	2	3	2
861	2022/4/7 15:30:15	220秒	1	36	2	2	5	1	1	1	5	5	2	5	5	1	1	1	1	1	1	1	1	1	1	1	1	1	1	1	1	1	1	1	1	1	1	1	1	1	1	1	1	1	1	1	3	4	4
862	2022/4/7 15:32:22	320秒	2	30	2	2	4	3	2	1	5	4	3	4	3	1	4	2	3	1	5	2	3	2	5	3	3	1	5	1	1	2	1	5	5	5	5	1	5	2	1	1	1	2	2	2	2	2	2
863	2022/4/7 15:34:52	404秒	2	27	2	2	3	3	3	3	3	3	2	3	3	3	3	1	1	1	1	1	1	1	1	1	1	1	2	1	1	2	1	2	1	1	2	1	1	1	1	1	1	1	1	3	4	4	4
864	2022/4/7 15:37:16	77秒	2	24	2	2	5	4	4	4	4	4	4	4	4	4	4	3	3	3	3	3	3	3	3	3	3	3	3	3	3	3	3	3	3	3	3	3	3	3	3	3	3	3	3	2	2	2	2
865	2022/4/7 15:40:34	111秒	2	40	2	2	3	2	2	2	2	4	3	4	2	2	2	2	2	1	2	2	2	2	2	2	2	2	2	2	2	2	2	2	2	2	2	2	2	2	2	2	2	2	2	2	2	2	2
866	2022/4/7 15:43:05	865秒	2	29	2	2	3	2	2	1	2	4	2	3	3	2	1	1	1	2	2	1	1	1	1	2	2	1	1	1	1	2	1	1	1	2	1	1	1	1	1	1	1	1	2	3	4	4	4
867	2022/4/7 15:43:21	126秒	2	35	2	1	3	1	1	1	1	3	3	3	3	3	3	3	3	3	3	3	3	3	3	3	3	3	3	3	3	3	3	3	3	3	3	3	3	3	3	3	1	1	1	1	1	1	1
868	2022/4/7 15:43:39	288秒	2	23	2	2	3	2	2	2	3	3	2	4	3	2	2	2	1	2	1	2	2	2	1	2	2	2	2	2	1	1	1	1	2	2	2	2	2	2	2	2	2	2	2	3	3	3	3
869	2022/4/7 15:46:30	262秒	2	28	2	2	3	3	2	1	3	4	2	3	3	3	2	2	1	1	2	1	1	1	2	2	2	2	1	1	1	2	1	1	1	3	1	1	1	1	1	2	1	2	2	4	3	2	3
870	2022/4/7 15:47:36	979秒	2	39	2	2	3	4	3	3	2	2	2	2	1	4	4	4	1	2	4	4	3	2	2	4	3	2	2	3	2	4	1	3	2	1	3	3	2	3	1	1	1	1	2	2	1	2	2
871	2022/4/7 15:50:40	182秒	1	25	1	2	1	2	2	2	2	3	3	2	2	1	2	2	1	2	2	2	2	1	2	1	1	1	1	1	1	1	1	1	1	1	1	1	1	1	1	1	2	1	1	1	1	4	3
872	2022/4/7 15:54:28	479秒	1	26	2	2	2	3	3	3	5	4	2	4	4	2	2	2	2	1	2	4	1	2	4	3	3	5	5	1	2	2	1	2	2	1	3	4	3	2	1	3	2	3	2	4	3	4	4
873	2022/4/7 15:57:49	545秒	2	31	2	2	5	4	3	3	4	3	3	4	3	3	2	3	1	2	2	4	2	2	2	3	3	2	4	2	2	3	1	3	2	3	3	1	4	2	3	2	3	2	2	2	3	4	3
874	2022/4/7 15:58:36	378秒	2	40	2	2	4	2	2	1	4	2	2	4	4	2	2	1	1	1	1	2	1	1	2	1	1	2	1	1	1	1	1	2	1	1	2	1	1	1	1	1	1	1	1	3	3	4	3
875	2022/4/7 15:59:11	693秒	2	58	2	2	5	2	2	1	5	4	1	5	5	1	1	2	1	1	1	2	1	1	2	2	2	2	1	1	1	1	1	1	1	2	2	1	1	1	1	1	1	1	1	4	4	4	4
876	2022/4/7 16:03:19	435秒	2	29	2	2	3	2	2	2	2	4	2	5	4	2	2	2	2	2	2	2	1	2	2	2	2	2	2	2	2	2	1	2	2	2	2	2	2	2	1	2	2	2	2	4	4	4	4
877	2022/4/7 16:08:32	438秒	2	37	2	1	3	2	4	5	5	5	3	3	4	1	1	4	1	3	1	1	1	1	4	2	2	5	5	3	1	5	1	5	1	3	5	2	1	2	1	1	1	1	1	1	4	4	4
878	2022/4/7 16:10:01	233秒	2	46	2	2	2	3	3	2	4	2	3	4	3	3	2	2	1	1	1	1	1	1	1	1	2	2	1	1	1	1	1	2	1	2	1	1	1	1	2	2	2	2	2	4	4	3	3
879	2022/4/7 16:23:00	329秒	2	39	2	2	1	3	3	4	4	3	3	3	3	4	3	3	2	3	2	4	4	2	3	3	3	3	4	3	3	3	1	4	3	4	5	5	5	4	2	2	4	2	5	4	3	3	3
880	2022/4/7 17:06:47	294秒	2	39	2	2	3	2	2	2	1	2	1	1	4	2	1	1	2	1	1	1	1	1	1	1	1	1	1	1	1	1	1	5	1	1	1	1	1	1	1	1	1	1	1	3	4	4	4
881	2022/4/7 17:13:27	245秒	2	28	2	2	3	4	3	3	4	3	3	4	4	3	3	2	2	2	2	2	1	1	2	2	2	1	3	2	2	2	1	2	2	2	2	1	2	2	1	3	2	2	2	4	4	4	4
882	2022/4/7 17:48:05	273秒	2	47	2	2	4	2	2	1	4	3	2	5	5	1	1	1	2	1	1	1	1	1	2	1	1	1	2	2	1	1	1	1	1	1	2	1	1	1	1	1	1	1	1	4	4	4	4
883	2022/4/7 18:08:23	280秒	2	31	2	2	4	1	1	1	1	4	2	4	4	2	1	2	1	1	1	1	1	1	1	1	1	1	1	1	1	1	1	1	1	1	1	1	1	1	1	1	1	1	1	3	4	4	4
884	2022/4/7 18:12:50	128秒	2	42	2	2	2	1	1	1	1	1	1	1	1	1	1	1	1	1	1	1	1	1	1	1	1	1	1	1	1	1	1	1	1	1	1	1	1	1	1	1	1	1	1	4	4	4	4
885	2022/4/7 18:20:14	149秒	2	31	2	2	1	2	2	2	2	3	3	3	3	3	3	1	1	1	1	1	2	2	2	1	1	3	2	2	2	2	1	2	2	2	2	2	2	2	2	2	2	2	2	3	3	3	3
886	2022/4/7 19:03:08	287秒	2	30	2	2	4	2	2	1	4	4	2	4	4	3	2	1	1	1	1	1	1	1	1	1	1	1	1	1	1	1	1	1	1	1	1	1	1	1	1	1	1	1	1	3	3	3	3
887	2022/4/7 19:50:01	527秒	2	48	2	2	3	3	2	1	4	4	2	3	4	2	1	2	2	1	1	1	1	1	2	2	1	2	3	1	1	4	1	2	1	1	2	2	1	2	1	1	1	1	2	4	2	4	4
888	2022/4/9 14:26:30	574秒	1	60	2	1	4	2	1	1	4	2	2	4	4	2	1	1	1	1	1	1	1	1	2	1	1	1	2	1	1	1	1	2	1	1	2	1	1	1	1	1	2	1	1	2	2	4	3
889	2022/4/9 14:52:14	504秒	1	6O	2	1	4	1	1	1	4	2	2	4	3	2	1	1	1	1	2	1	1	1	2	1	1	1	2	1	1	1	1	1	1	1	2	1	1	1	1	1	1	1	1	2	2	2	3
890	2022/4/9 16:51:47	241秒	2	45	2	1	3	2	1	1	5	5	2	5	4	2	1	2	2	1	2	3	1	1	1	1	1	1	2	1	1	2	2	2	2	3	2	2	2	2	1	1	2	1	1	3	3	4	3
891	2022/4/9 16:54:46	338秒	2	41	2	1	3	2	1	1	3	4	2	4	3	2	1	1	2	1	3	1	1	1	4	1	1	1	2	1	1	2	1	3	1	1	3	1	4	1	1	1	1	1	1	4	4	4	4
892	2022/4/9 16:55:42	256秒	2	37	2	1	4	3	2	1	3	3	1	3	3	2	2	1	1	1	1	1	3	2	2	2	1	2	2	1	1	3	1	3	2	2	2	2	2	2	1	1	2	1	1	3	2	3	3
893	2022/4/9 16:55:47	353秒	2	50	2	1	3	2	1	3	2	2	3	4	2	2	3	2	1	2	2	1	1	1	2	2	2	3	3	2	1	2	1	4	2	2	4	2	2	2	1	1	2	1	1	2	3	3	3
894	2022/4/9 16:57:57	320秒	2	40	2	1	2	4	4	2	3	3	3	3	3	3	3	3	3	1	3	2	2	2	3	4	3	3	3	1	2	4	1	4	4	3	4	3	5	4	3	3	3	3	3	3	3	3	3
895	2022/4/9 17:03:48	149秒	2	36	2	2	4	2	2	2	2	2	2	2	2	2	2	1	1	1	1	1	1	1	1	1	1	1	1	1	1	1	1	1	1	1	1	1	1	1	1	1	1	1	1	1	2	2	2
896	2022/4/9 17:07:01	254秒	2	47	2	2	3	3	3	3	2	3	3	3	3	3	3	2	4	1	1	1	4	1	4	4	4	5	1	4	4	4	1	4	4	4	4	4	1	4	4	4	4	4	4	3	3	3	3
897	2022/4/9 17:07:14	312秒	2	47	2	2	2	2	3	2	5	3	1	4	3	2	2	3	1	1	2	1	1	1	4	1	2	1	1	2	1	1	1	2	1	2	2	1	1	1	1	1	1	1	1	3	3	3	3
898	2022/4/9 17:11:53	188秒	1	58	2	2	5	1	1	1	1	1	1	1	1	1	1	1	1	1	1	1	1	1	1	1	1	1	1	1	1	1	1	1	1	1	1	1	1	1	1	1	1	1	1	1	1	1	1
899	2022/4/9 17:16:07	799秒	2	55	2	1	3	1	3	3	4	3	1	3	3	2	2	1	2	1	1	1	1	1	2	1	1	1	5	1	1	2	1	1	1	1	2	1	2	1	1	1	1	1	1	4	3	4	3
900	2022/4/9 17:23:41	290秒	2	49	2	1	3	1	1	1	5	3	1	3	4	2	1	1	1	1	1	1	1	1	1	1	1	1	1	1	1	1	1	1	1	1	1	1	1	1	1	1	1	1	1	4	3	3	3
901	2022/4/9 17:24:51	625秒	1	51	2	2	5	1	2	1	5	4	2	4	4	2	2	1	4	1	2	1	1	1	2	1	1	1	1	1	1	1	2	1	1	2	1	1	2	1	1	1	2	1	1	4	3	4	4
902	2022/4/9 17:28:52	783秒	1	51	2	2	1	1	2	2	4	3	2	5	5	2	1	2	5	1	1	2	1	1	2	2	2	2	2	1	1	1	1	2	1	1	2	1	1	1	1	1	1	1	1	2	3	4	1
903	2022/4/9 17:30:00	1270秒	2	52	2	1	1	3	3	3	5	3	3	4	3	3	3	1	1	2	1	2	2	2	2	2	2	1	5	1	1	2	1	2	1	2	2	2	1	1	2	1	2	2	2	4	4	4	4
904	2022/4/9 17:31:13	919秒	2	64	2	2	4	3	1	1	4	3	2	5	3	2	1	1	2	1	2	1	1	1	2	1	1	1	1	2	1	1	1	1	1	2	2	1	2	1	1	1	1	1	1	1	2	4	4
905	2022/4/9 17:31:15	186秒	1	27	2	1	4	3	3	2	4	3	2	4	3	2	2	2	1	1	1	1	2	2	2	2	2	3	3	1	2	3	1	3	3	2	2	2	2	2	2	2	2	2	2	2	2	2	2
906	2022/4/9 17:35:24	1287秒	1	60	2	2	5	1	1	1	5	1	5	1	5	1	1	1	5	1	1	1	1	1	2	1	1	1	1	1	1	1	2	3	2	2	3	1	3	2	1	1	1	3	2	2	3	4	4
907	2022/4/9 17:39:56	435秒	1	37	2	1	3	2	1	1	5	4	1	3	4	2	1	2	1	1	1	1	1	1	2	1	1	1	1	1	1	2	1	4	2	2	2	1	2	1	1	1	2	2	2	2	2	2	2
908	2022/4/9 17:42:46	1122秒	2	69	2	2	3	3	2	1	4	4	2	4	4	2	1	2	1	1	1	1	1	1	2	2	2	1	2	2	1	2	1	2	1	2	2	1	1	2	1	1	2	2	1	4	4	4	4
909	2022/4/9 17:44:46	1183秒	1	64	2	1	5	1	1	1	1	1	1	1	1	1	1	1	1	1	1	1	1	1	1	1	1	1	1	1	1	1	1	1	1	1	1	1	1	1	1	1	1	1	1	1	1	1	1
910	2022/4/9 17:45:21	260秒	1	59	2	2	3	2	2	2	5	5	2	4	4	2	2	2	1	1	2	2	2	2	2	2	2	2	2	1	2	2	2	1	2	2	2	1	1	2	2	1	2	2	2	2	2	2	2
911	2022/4/9 17:45:49	633秒	2	70	2	1	4	1	2	1	2	2	2	5	4	2	2	1	1	1	1	2	2	2	3	2	3	3	1	1	1	2	1	2	1	2	2	1	1	1	1	1	1	2	2	2	2	4	2
912	2022/4/9 17:56:42	895秒	2	62	2	2	5	1	2	1	4	3	2	3	3	4	2	1	1	1	1	1	1	1	2	1	1	2	2	2	1	1	1	2	1	2	2	1	1	1	1	1	1	1	1	2	2	4	4
913	2022/4/9 17:58:40	514秒	2	30	2	2	3	2	2	1	2	4	1	5	4	2	2	1	1	1	1	1	1	1	2	2	1	2	4	1	1	1	1	2	1	2	2	1	1	1	1	1	1	3	2	2	3	2	3
914	2022/4/9 17:59:48	774秒	1	65	2	2	5	1	1	1	5	4	1	5	5	1	1	1	1	1	1	1	1	1	1	1	1	1	1	1	1	1	1	1	1	1	1	1	1	1	1	1	1	1	1	4	4	4	3
915	2022/4/9 18:00:15	399秒	2	54	2	2	4	2	2	1	2	2	2	2	2	2	1	1	1	1	1	1	1	1	1	1	1	1	1	1	1	1	1	4	1	2	2	1	1	1	1	1	1	1	1	2	4	2	2
916	2022/4/9 18:02:00	164秒	2	30	2	2	3	1	1	1	5	3	3	4	4	4	1	1	1	1	1	1	1	1	1	1	1	1	1	1	1	1	1	1	1	1	1	1	1	1	1	1	1	1	1	3	3	4	4
917	2022/4/9 18:06:12	1186秒	2	62	2	2	3	2	1	1	4	2	1	5	5	2	1	1	1	1	1	1	1	1	1	1	1	1	1	1	1	1	1	1	1	2	1	1	1	1	1	1	1	1	1	4	2	4	4
918	2022/4/9 18:39:42	343秒	1	54	2	1	5	1	1	1	5	5	1	5	5	1	1	1	1	1	1	1	1	1	1	1	1	5	1	1	1	1	1	1	1	1	1	1	1	1	1	1	1	1	1	1	1	4	4
919	2022/4/9 18:59:09	927秒	2	60	2	2	3	3	4	4	3	3	4	3	2	3	3	4	1	1	4	2	1	1	2	3	3	1	2	1	2	2	1	1	5	4	2	2	3	3	1	2	5	4	3	3	3	4	4
920	2022/4/9 19:04:43	97秒	1	22	2	2	2	1	1	1	1	1	1	1	1	1	1	1	1	1	1	1	1	1	1	1	1	1	1	1	1	1	1	1	1	1	1	1	1	1	1	1	1	1	1	1	1	1	1
921	2022/4/9 19:49:56	540秒	2	44	2	2	2	2	2	3	3	3	2	4	3	3	2	2	4	1	2	2	2	2	2	2	2	2	2	2	1	4	1	4	2	2	2	2	1	2	2	4	4	2	2	3	2	3	3
922	2022/4/9 19:50:31	435秒	2	50	2	2	5	2	1	1	5	4	2	5	5	2	1	1	1	1	1	1	1	1	2	1	1	1	1	2	1	2	1	2	1	1	2	1	1	1	1	1	1	1	1	3	3	4	4
923	2022/4/9 19:52:44	1255秒	1	40	2	1	2	2	2	1	4	2	2	4	4	1	1	1	2	1	1	1	1	1	1	1	2	1	1	1	1	2	1	1	1	1	1	1	2	1	1	1	1	1	1	4	3	3	3
924	2022/4/9 20:15:57	873秒	2	57	2	1	3	2	3	2	3	1	1	5	3	2	1	1	1	1	2	1	1	1	2	1	1	1	1	1	1	1	1	2	1	2	1	1	1	2	1	1	1	1	1	4	4	4	3
925	2022/4/9 20:21:20	1213秒	1	58	2	1	3	3	1	1	5	4	1	2	5	3	1	2	2	1	3	1	1	1	3	1	2	2	2	1	1	2	1	1	1	2	2	1	1	1	1	1	1	1	1	1	1	3	3
926	2022/4/9 20:59:11	750秒	1	65	2	1	3	3	2	2	3	3	3	3	2	1	2	2	2	1	2	1	1	2	1	2	2	1	2	1	1	1	1	1	2	1	2	1	1	2	1	1	2	1	1	2	2	2	1
927	2022/4/9 21:31:47	472秒	1	19620621	2	2	3	3	3	2	3	3	3	2	3	3	3	1	4	1	1	1	1	1	1	1	1	1	1	1	1	1	1	1	1	1	1	1	1	1	1	1	1	1	1	1	1	1	1
928	2022/4/9 21:38:09	1102秒	2	61	2	2	3	2	1	1	3	3	1	5	2	1	1	1	1	1	1	1	1	1	2	1	1	1	2	1	1	1	1	1	1	1	1	1	1	1	1	1	1	1	1	1	1	4	4
929	2022/4/9 21:40:08	645秒	2	60	1	2	3	3	2	2	5	3	4	4	2	2	2	4	4	1	1	1	1	1	1	1	1	1	1	2	1	2	4	2	4	1	3	1	1	1	3	1	1	1	1	4	3	4	4
930	2022/4/9 21:55:56	797秒	2	55	2	2	1	3	3	2	4	1	2	4	2	3	1	2	3	1	2	1	1	1	4	1	2	2	4	1	1	1	1	1	1	1	1	1	1	1	1	1	1	1	1	4	1	4	4
931	2022/4/9 22:21:11	919秒	1	61	2	2	3	2	1	1	4	2	2	5	4	2	1	1	1	1	1	1	1	1	2	1	1	1	1	1	1	2	1	1	1	2	2	1	1	1	1	1	1	1	1	2	3	4	4
932	2022/4/9 22:29:32	655秒	2	48	2	2	3	1	2	1	4	5	2	3	4	2	2	2	1	1	1	1	1	1	1	1	1	1	1	1	1	1	1	2	1	1	2	1	2	1	1	1	1	1	1	4	3	4	4
933	2022/4/9 23:13:13	1390秒	2	56	2	2	1	5	5	5	2	5	5	2	5	5	5	5	5	5	5	5	5	5	5	5	5	5	5	5	5	5	5	5	5	5	5	5	5	5	5	5	5	5	5	3	2	3	3
934	2022/4/10 5:52:04	1332秒	2	30	2	2	1	5	5	5	1	5	5	2	1	5	5	5	5	5	5	5	5	5	5	5	5	5	5	5	5	5	5	5	5	5	5	5	5	5	5	5	5	5	5	2	2	2	2
935	2022/4/10 6:32:40	818秒	2	64	2	2	3	3	1	1	1	1	1	1	1	1	1	1	1	3	1	1	1	1	3	1	1	1	1	1	1	1	1	1	1	1	1	1	1	1	1	1	1	1	1	3	3	3	3
936	2022/4/10 10:21:04	106秒	2	65	2	2	3	2	2	2	2	2	2	2	2	2	2	2	2	2	2	2	2	2	2	2	2	2	2	2	2	2	2	2	2	2	2	2	2	2	2	2	2	2	2	2	2	2	2
937	2022/4/10 11:54:15	170秒	2	30	1	2	5	3	2	1	5	4	1	1	1	1	1	4	5	5	2	5	3	3	3	2	1	1	1	3	3	3	4	4	4	4	4	4	4	4	4	2	2	2	2	2	4	2	2
938	2022/4/10 12:00:19	546秒	1	36	1	1	2	3	3	1	4	3	2	3	3	3	2	3	3	1	1	4	4	2	3	3	3	3	3	3	2	3	3	3	3	2	2	2	3	3	3	1	2	4	4	3	3	4	4
939	2022/4/10 19:22:09	312秒	2	35	2	1	3	3	3	4	3	3	3	4	3	3	3	4	2	4	3	3	4	4	4	4	4	4	4	4	4	4	1	4	3	4	4	4	3	4	4	4	4	4	4	3	2	3	3
940	2022/4/11 20:00:16	395秒	2	63	1	2	5	1	1	1	1	3	1	5	5	1	1	1	1	1	1	1	1	1	1	1	1	1	1	1	1	1	1	1	1	1	1	1	1	1	1	1	1	1	1	4	4	4	4
941	2022/4/11 20:00:48	473秒	1	60	2	1	4	1	1	1	4	3	2	4	4	2	1	2	1	1	2	1	1	1	2	1	1	1	1	1	1	1	1	2	2	1	1	1	1	1	1	1	1	1	1	3	3	3	3
942	2022/4/11 21:55:19	303秒	2	55	2	2	1	3	3	3	3	3	3	3	3	3	3	3	3	3	3	3	3	3	3	3	3	3	3	3	3	3	3	3	3	3	3	3	3	3	3	3	3	3	3	3	3	3	3
943	2022/4/11 22:00:39	623秒	2	60	2	2	1	4	4	3	3	2	3	4	3	3	3	3	3	2	2	2	2	4	4	4	4	4	4	4	3	3	1	2	3	3	3	2	4	4	3	4	4	3	3	2	2	2	2
944	2022/4/11 22:03:56	563秒	2	59	2	2	4	2	2	1	4	3	2	3	3	3	2	1	2	1	2	1	1	1	2	1	1	1	2	2	1	2	1	2	1	1	2	1	2	1	2	1	2	2	1	4	4	4	4
945	2022/4/11 22:12:50	405秒	2	59	2	2	3	1	1	1	1	2	1	1	2	1	1	1	1	1	1	1	1	1	2	1	1	2	1	1	1	2	1	1	1	1	1	1	1	1	1	1	1	1	1	1	1	1	1
946	2022/4/11 22:18:10	1178秒	1	59	2	2	3	2	3	1	5	2	3	4	5	3	3	2	1	1	1	1	1	1	1	2	2	2	1	1	1	2	2	1	1	1	1	1	1	1	1	2	1	1	2	3	2	4	4
947	2022/4/11 22:32:28	714秒	2	60	2	2	5	1	2	2	5	3	3	5	5	3	2	3	1	1	1	1	2	1	4	1	1	1	3	2	1	2	1	2	2	4	4	1	4	2	1	1	2	2	2	4	4	3	3
948	2022/4/11 23:10:05	4665秒	2	54	2	2	3	2	1	2	3	3	2	4	2	4	3	1	1	1	1	3	2	1	4	2	3	4	1	3	2	2	1	4	1	2	3	2	1	2	4	1	1	3	2	3	2	4	2
949	2022/4/12 5:35:01	299秒	1	60	2	2	3	2	2	1	4	3	3	3	3	3	3	2	2	2	2	2	2	2	2	2	2	2	2	2	2	2	2	2	2	2	2	1	4	2	2	2	1	1	1	3	2	2	2
950	2022/4/12 7:11:06	418秒	1	58	2	1	5	1	1	1	5	3	1	5	5	1	1	2	1	1	1	1	2	2	2	2	1	1	1	1	1	1	5	2	2	1	4	1	5	2	1	1	2	2	1	1	2	4	4
951	2022/4/12 7:35:21	198秒	2	46	2	2	1	4	4	4	4	4	4	4	4	4	4	4	4	4	4	4	4	4	4	4	4	4	4	4	4	4	4	4	4	4	4	4	4	4	4	4	4	4	4	3	3	3	3
952	2022/4/12 7:44:43	432秒	2	35	2	2	3	3	1	1	4	4	2	3	3	3	1	2	1	1	1	1	2	2	2	1	2	2	1	1	1	2	1	3	1	3	2	1	2	1	1	1	1	1	1	2	4	3	2
953	2022/4/12 7:45:14	271秒	2	40	2	2	1	3	3	3	3	3	3	3	3	3	3	4	4	3	4	3	4	3	4	3	4	3	4	3	4	4	3	4	3	4	3	3	4	4	4	4	4	4	4	3	3	3	3
954	2022/4/12 7:47:44	314秒	1	53	2	2	3	2	2	3	5	2	2	2	2	2	2	1	2	1	1	1	1	1	1	1	1	1	1	1	1	1	1	1	1	1	1	1	1	1	1	1	1	1	1	2	2	2	2
955	2022/4/12 7:48:24	141秒	2	40	2	2	2	3	3	4	4	3	4	3	4	4	4	3	4	3	4	4	3	4	4	3	4	4	3	4	3	4	3	4	3	4	3	4	3	4	3	4	3	3	4	3	3	3	3
956	2022/4/12 7:52:39	136秒	1	50	2	2	1	5	5	5	5	5	5	5	5	5	5	5	4	5	5	5	5	5	5	5	5	5	5	5	5	5	5	5	5	5	5	5	5	5	5	5	5	5	5	3	4	3	4
957	2022/4/12 7:58:36	168秒	2	34	2	2	3	3	3	3	3	3	3	3	3	3	3	3	3	3	3	3	3	3	3	3	3	3	3	3	3	3	3	3	3	3	3	3	3	3	3	3	3	3	3	3	3	3	3
958	2022/4/12 7:59:54	228秒	2	42	2	2	3	3	3	3	3	3	3	3	3	3	3	2	1	2	2	2	2	2	2	2	2	2	2	2	2	2	2	2	2	2	2	2	2	2	2	2	2	2	2	3	3	3	3
959	2022/4/12 8:00:40	267秒	1	49	2	2	3	1	1	1	5	3	1	5	5	1	1	1	1	1	1	1	1	1	1	1	1	1	1	1	1	1	1	1	1	1	1	1	1	1	1	1	1	1	1	4	4	4	4
960	2022/4/12 8:02:03	368秒	1	36	2	2	3	1	2	1	1	2	1	2	2	2	2	1	1	2	4	2	1	1	5	2	1	1	4	1	1	2	1	1	1	1	1	4	2	2	1	1	5	1	4	4	1	3	4
961	2022/4/12 8:05:13	304秒	2	39	2	2	3	2	2	1	4	2	4	4	2	2	2	2	1	1	1	1	1	1	2	1	1	1	1	1	1	1	1	2	1	1	1	1	1	1	1	1	1	1	1	4	4	4	4
962	2022/4/12 8:15:09	490秒	2	38	2	2	3	3	2	2	2	2	3	2	2	3	2	2	1	2	2	2	1	2	2	2	2	1	2	1	2	2	1	2	1	1	3	2	2	2	1	2	1	2	2	2	2	2	2
963	2022/4/12 8:15:35	179秒	2	32	2	2	3	2	2	2	2	2	2	2	2	2	2	2	2	2	2	2	2	2	2	2	2	2	2	2	2	2	2	2	2	2	2	2	2	2	2	2	2	2	2	3	3	3	3
964	2022/4/12 8:18:16	954秒	2	60	2	2	3	1	1	1	1	1	1	1	1	1	1	1	1	1	1	1	1	1	1	1	1	1	1	1	1	1	1	1	1	1	1	1	1	1	1	1	1	1	1	1	1	1	1
965	2022/4/12 8:22:38	338秒	2	40	2	2	3	2	2	1	5	4	2	4	4	1	1	3	3	1	1	1	2	2	2	1	2	3	2	1	1	2	1	2	1	1	2	2	2	1	1	1	2	1	1	3	3	4	4
966	2022/4/12 8:27:53	425秒	1	64	2	2	3	5	3	3	3	3	3	3	3	2	2	2	2	1	3	1	1	1	2	1	1	1	1	1	1	1	1	1	1	1	1	1	1	1	1	1	1	1	1	1	1	1	1
967	2022/4/12 8:36:17	493秒	1	58	2	2	3	1	3	1	3	3	1	3	2	2	1	2	1	1	1	1	1	1	1	1	2	2	1	1	1	1	1	1	1	2	2	1	1	1	1	1	1	1	1	4	4	2	2
968	2022/4/12 8:36:49	187秒	2	24	2	1	5	1	1	1	5	4	2	4	4	2	2	1	1	1	1	1	1	1	1	1	1	1	1	1	1	1	1	1	1	1	1	1	1	1	1	1	1	1	1	2	4	4	4
969	2022/4/12 8:38:37	763秒	1	58	2	1	3	1	1	1	5	3	1	1	2	2	2	1	2	1	1	1	1	1	2	1	1	2	1	1	1	1	1	2	1	1	1	1	2	1	1	1	2	1	1	2	2	3	2
970	2022/4/12 8:45:03	357秒	1	50	2	2	1	4	4	4	4	4	4	4	4	4	4	4	3	4	4	3	4	3	3	4	4	4	3	4	3	3	3	3	3	3	3	3	3	3	3	3	3	3	3	2	3	3	3
971	2022/4/12 8:46:43	873秒	1	37	2	1	1	2	3	2	3	3	3	4	2	2	3	2	1	5	1	4	2	2	2	3	2	2	3	2	1	2	2	4	2	1	3	3	4	2	4	3	3	3	2	1	1	2	2
972	2022/4/12 8:47:29	560秒	2	38	2	2	3	2	1	1	4	4	2	4	5	2	2	2	2	2	2	2	2	1	2	2	2	1	2	1	1	2	1	1	1	2	2	1	2	2	1	1	2	1	2	4	3	4	4
973	2022/4/12 8:48:57	300秒	1	47	2	2	2	1	2	1	5	1	1	5	5	1	1	1	1	1	1	1	1	1	2	1	1	1	1	1	1	1	1	1	1	1	1	1	1	1	1	1	1	1	1	4	3	4	4
974	2022/4/12 8:58:48	1318秒	2	60	2	2	3	2	2	1	3	3	2	3	3	2	2	2	1	2	2	1	1	1	2	2	2	1	3	2	1	2	1	1	2	2	2	1	1	2	2	2	1	2	1	3	2	4	3
975	2022/4/12 9:09:24	601秒	2	43	2	1	2	4	3	3	4	3	3	2	3	3	2	2	3	2	2	2	2	1	2	2	1	3	2	3	3	2	1	1	2	2	2	1	4	2	3	5	4	2	4	2	3	2	2
976	2022/4/12 9:13:52	116秒	1	32	2	2	3	1	1	1	1	1	1	1	1	1	1	1	1	1	1	1	1	1	1	1	1	1	1	1	1	1	1	1	1	1	1	1	1	1	1	1	1	1	1	1	1	1	1
977	2022/4/12 9:14:16	717秒	1	60	2	2	3	2	3	1	3	3	2	3	2	2	2	4	1	2	2	1	1	2	2	2	2	3	4	2	1	2	1	1	2	2	2	2	3	2	2	2	2	2	2	3	2	3	3
978	2022/4/12 9:22:16	2031秒	1	65	2	2	3	1	1	1	5	2	1	5	5	2	1	1	1	1	1	1	2	4	2	1	1	1	2	1	1	1	1	1	1	1	1	1	1	1	1	1	2	1	1	1	1	1	3
979	2022/4/12 9:33:05	445秒	2	57	2	2	3	1	1	1	5	3	5	5	4	2	1	1	1	1	1	1	1	1	1	1	1	1	1	1	1	1	1	1	1	1	1	1	1	1	1	1	1	1	1	4	4	4	4
980	2022/4/12 9:34:19	1929秒	2	59	2	2	4	1	1	1	2	3	1	3	2	1	1	1	4	1	1	1	2	1	4	2	2	1	5	1	1	2	1	1	1	2	1	1	2	2	1	1	2	2	1	2	3	2	1
981	2022/4/12 9:50:06	387秒	2	46	2	1	4	2	2	1	4	4	1	4	5	2	1	2	1	1	1	1	1	1	1	1	2	1	2	1	1	2	1	1	1	1	1	1	1	1	1	1	1	1	1	4	4	4	4
982	2022/4/12 9:54:02	837秒	2	59	2	2	5	1	1	1	1	2	3	5	5	5	1	1	1	1	1	1	1	1	1	1	1	1	1	1	1	1	1	1	1	1	1	1	1	1	1	1	1	1	1	1	1	1	1
983	2022/4/12 9:59:11	460秒	1	55	2	2	5	1	1	1	1	1	1	1	1	1	1	1	1	1	1	1	1	1	1	1	1	1	1	1	1	1	1	1	1	1	1	1	1	1	1	1	1	1	1	1	1	1	1
984	2022/4/12 10:07:41	1579秒	1	62	2	2	3	1	1	1	1	1	1	1	1	1	1	1	1	1	1	1	1	1	1	1	1	1	1	1	1	1	1	1	1	1	1	1	1	1	1	1	1	1	1	1	1	1	1
985	2022/4/12 10:11:02	200秒	1	19	2	2	3	1	1	1	5	4	1	4	4	1	1	1	1	1	1	1	1	1	1	1	1	1	1	1	1	1	1	1	1	1	1	1	1	1	1	1	1	1	1	3	3	3	3
986	2022/4/12 10:14:25	154秒	1	64	2	2	5	1	1	1	1	1	1	1	1	1	1	1	1	1	1	1	1	1	1	1	1	1	1	1	1	1	1	1	1	1	1	1	1	1	1	1	1	1	1	1	1	1	1
987	2022/4/12 10:28:18	175秒	1	20	2	2	2	2	2	2	4	3	3	3	3	3	3	3	3	3	3	3	3	3	3	3	3	3	3	3	3	3	3	3	3	3	3	3	3	3	3	3	3	3	3	2	2	2	2
988	2022/4/12 10:38:36	472秒	1	62	1	2	5	1	1	1	1	1	1	1	1	1	1	1	1	1	1	1	1	1	1	1	1	1	1	1	1	1	1	1	1	1	1	1	1	1	1	1	1	1	1	1	1	1	1
989	2022/4/12 10:42:52	149秒	2	20	2	2	3	2	2	2	4	3	2	3	2	3	3	3	1	2	1	2	1	1	2	1	1	1	2	1	1	1	1	1	1	1	1	1	1	1	1	1	1	1	1	3	3	3	3
990	2022/4/12 10:56:25	1729秒	1	51	2	2	3	1	1	1	5	3	2	5	4	1	1	1	2	1	1	1	1	1	1	1	1	1	1	1	1	1	1	1	1	1	1	1	1	1	1	1	1	1	1	4	3	4	3
991	2022/4/12 11:00:17	376秒	1	60	2	2	4	3	4	1	4	3	3	5	3	2	1	2	1	1	1	1	1	1	2	1	1	1	1	1	1	1	1	1	1	2	2	1	2	1	2	1	1	1	1	3	3	4	4
992	2022/4/12 11:01:43	907秒	2	62	2	2	3	2	1	1	3	3	1	1	1	1	1	1	2	1	1	1	1	1	2	1	2	1	2	1	1	1	1	2	1	1	1	1	2	1	1	1	1	1	1	2	2	2	3
993	2022/4/12 11:14:20	547秒	2	60	2	2	3	2	1	1	4	5	1	5	4	1	1	1	1	1	1	1	1	1	4	1	2	1	4	1	1	1	1	2	1	2	2	1	2	1	1	1	1	1	1	3	2	4	4
994	2022/4/12 11:31:19	586秒	1	62	2	2	3	2	1	1	5	4	2	4	4	1	1	1	1	1	1	1	1	1	1	1	1	1	1	1	1	1	1	1	1	1	1	1	1	1	1	1	1	1	1	3	1	4	3
995	2022/4/12 11:37:02	1070秒	1	51	2	1	2	4	4	4	3	3	2	3	3	1	5	2	4	1	4	1	1	1	4	1	4	4	4	2	1	2	4	2	1	4	4	1	4	1	1	1	4	1	1	2	2	4	3
996	2022/4/12 11:40:52	213秒	1	45	2	2	5	1	1	1	1	1	1	1	1	1	1	1	1	1	1	1	1	1	1	1	1	1	1	1	1	1	1	1	1	1	1	1	1	1	1	1	1	1	1	4	4	4	4
997	2022/4/12 11:45:12	1026秒	2	56	2	2	4	2	2	2	4	4	2	3	4	3	2	2	1	1	1	2	2	1	1	2	2	2	2	2	1	2	1	3	2	3	4	1	3	2	2	1	2	2	1	3	2	4	4
998	2022/4/12 12:06:43	210秒	1	50	2	1	3	1	1	1	1	1	1	5	5	1	1	1	1	1	1	1	1	1	1	1	1	1	1	1	1	1	1	1	1	1	1	1	1	1	1	1	1	1	1	3	3	4	4
999	2022/4/12 12:23:15	168秒	1	32	2	2	1	2	2	2	2	2	2	5	4	4	4	1	1	1	1	1	1	1	1	1	1	1	1	1	1	1	1	1	1	1	1	1	1	1	1	1	1	1	1	4	4	4	4
1000	2022/4/12 12:31:01	1135秒	1	55	2	2	1	2	4	1	5	3	2	4	4	2	1	2	1	1	3	2	1	1	4	2	2	1	4	4	1	2	1	2	2	2	2	3	2	2	1	1	4	2	2	3	1	4	3
1001	2022/4/12 12:32:08	581秒	2	60	2	2	5	1	1	1	5	4	1	5	5	1	1	1	1	1	1	1	1	1	1	1	1	1	4	1	1	1	1	1	1	1	1	1	1	1	1	1	1	1	1	4	2	4	4
1002	2022/4/12 12:32:09	423秒	2	50	2	2	2	2	3	1	5	2	2	2	3	1	2	2	1	1	1	1	1	1	2	1	1	1	1	1	1	1	1	1	1	1	1	1	1	1	1	1	1	1	1	4	2	4	4
1003	2022/4/12 12:37:16	286秒	2	42	2	2	3	2	1	1	4	2	2	2	2	2	2	2	2	1	1	1	1	1	1	1	1	1	1	1	1	1	1	1	1	1	1	1	1	1	1	1	1	1	1	2	2	2	4
1004	2022/4/12 12:40:53	885秒	1	65	2	2	2	2	2	1	3	3	2	4	2	2	2	2	1	1	1	1	1	1	2	1	1	2	1	1	1	2	1	1	1	1	1	1	1	1	1	1	1	1	1	2	2	2	2
1005	2022/4/12 12:45:10	556秒	2	59	2	2	3	1	1	1	4	3	2	3	3	3	2	2	1	1	1	2	1	1	1	1	1	1	1	2	1	1	1	1	1	2	2	1	2	1	1	1	1	1	2	2	2	3	3
1006	2022/4/12 12:47:16	261秒	2	42	2	2	2	2	3	2	2	2	2	3	2	2	3	3	3	3	3	3	3	3	3	3	3	3	3	3	3	3	3	3	3	3	3	3	3	3	1	4	3	3	4	3	3	4	3
1007	2022/4/12 12:56:06	473秒	2	42	2	2	5	2	2	2	2	2	2	2	2	2	2	2	2	2	2	2	2	2	2	2	2	2	2	2	2	2	2	2	2	2	2	2	2	2	2	2	2	2	2	4	4	4	4
1008	2022/4/12 12:57:37	364秒	2	40	2	2	3	1	1	1	1	1	1	3	3	3	1	2	5	1	2	1	1	1	2	1	1	2	2	4	1	2	1	5	3	4	4	1	3	1	2	1	2	2	2	4	2	3	2
1009	2022/4/12 12:59:12	419秒	2	36	2	2	5	2	1	2	5	2	1	5	5	2	1	2	1	1	1	1	1	2	1	1	1	1	1	1	1	2	1	1	1	2	2	1	1	1	1	1	1	1	2	4	4	4	4
1010	2022/4/12 13:04:52	822秒	2	78	2	2	5	5	3	1	5	3	2	4	1	2	3	2	4	2	2	2	2	2	2	2	2	4	5	1	1	2	1	1	1	1	2	1	1	2	2	1	1	2	1	4	3	3	4
1011	2022/4/12 13:08:29	1201秒	1	6O	2	2	5	2	1	1	5	3	1	5	5	1	1	1	1	1	1	1	1	1	1	1	1	1	1	4	1	1	1	1	1	4	4	1	4	1	1	1	1	1	1	2	2	4	3
1012	2022/4/12 13:15:30	134秒	1	30	2	2	3	2	2	2	2	2	2	2	2	2	2	3	2	1	1	1	1	1	1	1	1	1	1	1	1	1	1	1	1	1	1	1	1	1	1	1	1	1	1	3	3	3	3
1013	2022/4/12 13:19:52	383秒	2	47	2	2	2	4	4	3	3	3	1	2	3	3	3	3	3	3	3	2	3	3	3	4	4	4	3	1	2	2	1	2	2	2	2	3	1	2	2	2	2	1	2	4	4	4	3
1014	2022/4/12 13:26:26	106秒	1	39	2	2	3	1	1	1	1	1	1	1	1	1	1	1	1	1	1	1	1	1	1	1	1	1	1	1	1	1	1	1	1	1	1	1	1	1	1	1	1	1	1	1	1	1	1
1015	2022/4/12 13:27:11	520秒	2	43	2	2	2	5	4	3	4	4	3	5	2	2	3	4	1	4	4	5	2	2	4	4	4	3	5	2	3	2	1	4	4	3	4	1	4	3	2	4	4	1	4	2	3	4	3
1016	2022/4/12 13:28:10	85秒	1	39	2	2	3	1	1	1	1	1	1	1	1	1	1	1	1	1	1	1	1	1	1	1	1	1	1	1	1	1	1	1	1	1	1	1	1	1	1	1	1	1	1	1	1	1	1
1017	2022/4/12 13:41:58	289秒	2	59	2	2	5	1	1	1	1	4	4	4	4	1	1	1	1	1	1	1	1	1	1	1	1	1	1	1	1	1	1	1	1	1	1	1	1	1	1	1	1	1	1	1	1	4	4
1018	2022/4/12 13:42:50	220秒	2	46	2	2	3	3	3	3	3	3	3	3	3	3	3	3	3	3	3	3	3	3	3	3	3	3	3	3	3	3	3	3	2	2	2	2	1	2	3	3	3	3	3	3	3	3	3
1019	2022/4/12 13:57:06	2160秒	2	77	2	2	5	1	1	1	5	5	1	5	5	1	1	2	1	1	1	1	1	1	2	1	1	1	1	1	1	1	1	1	1	1	1	1	1	1	1	1	1	1	1	2	1	4	4
1020	2022/4/12 14:00:04	290秒	2	30	2	2	3	2	2	1	3	3	1	2	2	2	1	2	1	1	1	2	2	1	1	1	1	1	4	1	1	1	1	2	1	2	3	1	1	1	1	1	1	1	1	2	3	3	3
1021	2022/4/12 14:00:39	284秒	1	42	2	1	5	1	1	1	5	5	1	5	5	1	1	1	1	1	1	1	1	1	1	1	1	1	1	1	1	1	1	1	1	1	1	1	1	1	1	1	1	1	1	4	4	4	4
1022	2022/4/12 14:01:18	407秒	2	45	2	2	3	1	1	1	5	4	2	4	4	2	1	1	1	1	1	1	1	1	1	1	1	1	1	1	1	1	1	1	1	1	1	1	1	1	1	1	1	1	1	4	4	4	4
1023	2022/4/12 14:03:00	293秒	2	36	2	2	3	2	1	2	4	5	3	3	4	2	2	1	1	1	1	2	2	1	1	1	2	2	1	1	1	1	1	1	1	1	1	2	1	1	1	1	1	1	2	4	4	4	4
1024	2022/4/12 14:03:08	411秒	2	34	2	2	1	5	5	5	2	2	3	5	3	5	3	5	2	1	4	5	1	1	1	5	5	4	1	1	1	4	1	1	1	1	1	1	1	1	1	1	2	1	1	4	4	4	4
1025	2022/4/12 14:04:53	5094秒	2	72	2	1	5	1	1	1	5	1	1	5	5	1	1	1	4	1	1	1	1	1	1	1	1	1	5	1	1	1	1	1	1	1	1	1	1	1	1	1	1	1	1	4	4	4	1
1026	2022/4/12 14:06:09	644秒	1	51	2	1	1	4	3	2	4	3	3	3	4	4	2	2	1	2	2	2	1	1	2	1	2	2	4	1	1	3	3	2	1	1	2	2	1	2	1	1	2	2	2	2	3	3	3
1027	2022/4/12 14:06:12	268秒	1	58	2	2	5	1	1	1	1	1	1	1	1	1	1	1	1	1	1	1	1	1	1	1	1	1	1	1	1	1	1	1	1	1	1	1	1	1	1	1	1	1	1	2	2	4	4
1028	2022/4/12 14:10:12	543秒	1	30	2	2	1	5	5	5	1	1	5	5	1	5	5	5	1	1	5	1	5	1	5	5	5	5	1	1	5	5	1	2	5	5	5	1	1	5	1	5	1	5	5	4	2	1	1
1029	2022/4/12 14:12:14	528秒	1	58	2	2	3	2	1	1	4	3	3	5	4	1	2	2	1	1	1	1	1	1	2	1	1	3	1	2	1	1	1	2	2	1	1	1	1	1	1	1	1	2	1	4	3	4	4
1030	2022/4/12 14:20:49	600秒	1	20	2	2	2	2	1	3	5	4	2	5	4	3	3	2	2	1	1	2	1	1	2	2	2	2	5	3	2	5	1	4	1	2	2	2	4	2	4	2	4	2	2	2	2	2	3
1031	2022/4/12 15:47:59	887秒	2	44	2	2	3	2	2	2	2	2	2	5	2	2	2	2	1	1	2	1	2	2	2	1	2	4	1	1	1	1	1	2	1	1	1	1	1	1	1	1	2	1	1	2	1	4	2
1032	2022/4/12 17:26:35	87秒	2	25	2	2	3	2	1	1	1	1	1	1	1	1	1	1	2	1	1	1	1	1	1	1	1	1	1	1	1	1	1	1	1	1	1	1	1	1	1	1	1	1	1	2	2	2	2
1033	2022/4/12 17:31:50	105秒	1	32	2	2	5	1	1	1	1	1	1	1	1	1	1	1	1	1	1	1	1	1	1	1	1	1	1	1	1	1	1	1	1	1	1	1	1	1	1	1	1	1	1	1	1	1	1
1034	2022/4/12 17:33:28	172秒	1	32	2	2	5	3	3	3	3	3	3	3	3	3	3	1	1	1	1	1	1	1	1	1	1	1	1	1	1	1	1	1	1	1	1	1	1	1	1	1	1	1	1	4	4	4	4
1035	2022/4/12 17:33:40	1592秒	1	61	2	2	3	2	1	2	4	2	1	5	3	2	1	2	1	1	2	1	1	1	2	2	1	1	2	2	1	2	1	2	1	2	2	1	2	2	1	1	2	1	2	2	1	3	3
1036	2022/4/12 17:34:35	127秒	1	18	2	2	1	4	3	3	3	3	3	3	3	3	3	4	1	3	3	3	3	3	3	3	3	3	3	3	3	3	3	3	3	3	3	3	3	3	3	3	3	3	3	3	3	3	3
1037	2022/4/12 17:34:49	177秒	2	29	2	2	2	3	3	3	2	2	4	3	2	3	4	4	1	1	2	2	2	2	2	3	3	3	3	3	2	3	1	2	2	3	2	2	1	2	1	2	2	2	2	2	2	2	2
1038	2022/4/12 17:37:36	167秒	2	50	2	2	2	5	5	5	5	5	5	5	5	5	5	3	4	4	4	4	4	4	4	4	4	4	4	4	4	4	4	4	4	4	4	4	4	4	4	4	4	4	4	3	3	3	3
1039	2022/4/12 17:39:26	162秒	1	28	2	2	3	2	1	1	1	2	1	4	4	2	2	1	1	1	1	1	1	1	1	1	1	1	1	1	1	1	3	1	1	1	1	1	1	1	1	1	1	1	1	3	3	3	3
1040	2022/4/12 17:39:53	132秒	2	18	2	2	1	5	5	5	5	1	5	5	4	4	4	5	5	5	5	5	5	5	5	5	5	5	5	5	5	5	5	5	5	5	5	1	1	1	1	1	1	1	1	1	1	1	1
1041	2022/4/12 17:44:41	70秒	2	31	2	2	5	1	1	1	1	1	1	1	1	1	1	1	1	1	1	1	1	1	1	1	1	1	1	1	1	1	1	1	1	1	1	1	1	1	1	1	1	1	1	1	1	1	1
1042	2022/4/12 17:47:45	86秒	1	26	2	2	2	5	5	3	4	3	3	4	2	3	4	3	4	3	4	3	4	4	3	3	4	4	3	4	3	3	4	4	3	3	4	3	4	4	3	4	3	4	3	3	2	3	2
1043	2022/4/12 17:50:45	242秒	1	46	2	1	5	2	3	1	4	4	2	4	3	2	3	2	1	2	1	1	1	1	2	1	1	1	1	2	2	2	2	2	2	2	2	2	2	2	2	2	2	2	2	4	4	4	4
1044	2022/4/12 17:51:28	308秒	1	39	2	2	1	3	3	1	5	5	3	2	3	2	1	1	1	1	1	1	1	1	1	1	1	1	1	1	1	1	1	1	1	3	1	1	1	1	1	1	1	1	1	1	1	1	1
1045	2022/4/12 17:59:41	155秒	2	43	2	2	3	2	1	2	5	3	3	3	3	3	3	2	2	2	2	2	2	2	4	1	1	2	2	2	2	1	2	3	4	2	2	2	2	3	3	4	3	3	2	2	1	2	2
1046	2022/4/12 18:01:08	702秒	1	44	2	1	2	2	1	1	5	3	2	5	5	1	1	1	1	1	1	1	1	1	1	1	2	1	1	1	1	1	1	1	1	1	1	1	1	1	1	1	1	1	1	3	3	4	4
1047	2022/4/12 18:01:26	294秒	1	38	2	1	3	2	2	3	1	2	1	1	3	2	1	1	2	1	1	2	2	2	2	2	2	2	2	2	2	2	2	2	2	2	2	2	2	2	2	2	2	2	2	2	2	2	2
1048	2022/4/12 18:01:35	350秒	2	45	2	2	3	2	3	1	4	4	2	4	4	2	2	2	2	2	2	2	2	2	2	2	2	2	2	2	2	2	1	2	1	2	2	2	2	2	2	2	2	2	2	2	2	2	2
1049	2022/4/12 18:01:37	794秒	1	60	2	2	2	3	2	1	2	1	2	2	3	3	2	2	2	2	2	2	2	2	2	2	2	2	2	1	1	1	1	1	1	1	1	1	2	2	1	1	2	1	1	1	2	2	2
1050	2022/4/12 18:01:48	375秒	1	49	2	2	2	2	1	1	5	4	2	4	4	1	1	1	1	2	2	2	2	2	4	1	1	2	2	1	1	1	2	3	2	1	3	3	3	3	1	1	1	1	1	2	4	4	3
1051	2022/4/12 18:01:59	340秒	2	46	2	2	2	4	3	2	3	3	2	3	3	4	2	3	2	1	1	1	1	1	1	2	3	2	4	1	1	4	1	2	1	2	2	2	2	2	1	1	1	1	1	2	2	2	2
1052	2022/4/12 18:03:05	586秒	2	48	2	2	3	1	1	1	1	1	1	1	1	1	1	1	1	1	1	1	1	1	1	1	1	1	1	1	1	1	1	1	1	1	1	1	1	1	1	1	1	1	1	2	2	3	2
1053	2022/4/12 18:07:48	572秒	2	47	2	1	1	5	5	5	5	5	5	2	1	5	5	4	1	5	2	5	5	1	4	2	5	1	5	5	2	5	1	5	5	5	5	5	5	5	1	2	5	5	2	4	3	4	4
1054	2022/4/12 18:08:41	399秒	2	46	2	2	3	1	1	1	5	2	1	5	5	1	1	1	2	1	1	1	1	1	2	1	1	1	2	1	1	1	1	1	1	2	1	1	2	1	1	1	1	1	1	2	3	4	3
1055	2022/4/12 18:11:22	89秒	2	72	2	2	1	5	5	5	5	5	5	5	5	5	5	5	5	5	5	5	5	5	5	5	5	5	5	5	5	5	5	5	5	5	5	5	5	5	5	5	5	5	5	4	4	4	4
1056	2022/4/12 18:16:42	861秒	2	47	2	2	3	1	1	1	5	5	2	5	5	3	1	1	3	1	1	1	1	1	1	1	1	1	1	1	1	1	1	1	1	2	1	1	1	1	1	1	1	1	1	4	2	4	4
1057	2022/4/12 18:23:11	873秒	1	46	2	2	5	1	1	1	5	5	1	5	5	1	1	1	1	1	1	1	1	1	1	1	1	5	1	1	1	1	1	1	1	1	1	1	1	1	1	1	1	1	1	1	1	1	1
1058	2022/4/12 18:23:21	1496秒	2	48	2	2	4	1	1	1	4	3	2	4	3	1	1	3	1	1	1	1	1	1	1	1	1	1	1	1	1	1	1	1	1	1	1	1	1	1	1	1	1	1	1	4	4	4	4
1059	2022/4/12 18:24:48	195秒	2	40	2	2	3	3	2	2	2	3	3	3	3	3	3	2	2	2	2	2	2	2	2	2	2	2	2	2	2	2	2	2	2	2	2	2	2	2	2	2	2	2	2	2	2	2	2
1060	2022/4/12 18:53:53	1964秒	2	60	2	2	3	1	3	1	4	1	3	2	1	1	1	2	1	1	2	1	2	4	5	2	4	2	2	2	4	4	1	2	1	2	5	1	2	2	2	1	2	2	1	1	3	4	4
1061	2022/4/12 18:59:12	129秒	2	74	2	2	5	1	1	1	1	1	1	1	1	1	1	1	1	1	1	1	1	1	1	1	1	1	1	1	1	1	1	1	1	1	1	1	1	1	1	1	1	1	1	4	4	4	4
1062	2022/4/12 18:59:42	407秒	1	62	2	2	5	1	1	1	1	1	1	1	1	1	1	1	1	1	1	1	1	1	1	1	1	1	1	1	1	1	1	1	1	1	1	1	1	1	1	1	1	1	1	1	1	1	1
1063	2022/4/12 19:04:43	259秒	2	60	2	2	5	1	1	1	1	1	1	1	1	1	1	1	1	1	1	1	1	1	1	1	1	1	1	1	1	1	1	1	1	1	1	1	1	1	1	1	1	1	1	1	1	1	1
1064	2022/4/12 19:04:48	184秒	2	19	1	2	5	4	4	2	2	3	3	3	3	3	3	3	1	1	1	4	1	1	1	2	3	1	1	1	1	1	1	3	1	1	1	1	2	1	1	1	1	1	1	4	4	4	4
1065	2022/4/12 19:05:22	1083秒	2	65	2	2	1	2	1	2	5	1	2	3	1	2	2	2	2	2	2	1	1	2	3	2	2	2	1	1	1	2	1	2	2	1	2	1	3	1	1	2	2	1	1	3	2	3	3
1066	2022/4/12 19:05:56	302秒	1	40	2	2	5	1	1	2	4	3	2	3	3	3	3	3	2	1	2	2	2	1	2	3	3	1	1	3	2	3	1	2	2	2	3	3	2	3	2	3	3	2	2	2	2	2	2
1067	2022/4/12 19:07:17	191秒	2	45	2	2	1	4	4	4	4	3	3	3	3	3	3	3	1	1	1	1	1	1	3	1	1	1	1	1	2	2	1	2	2	2	2	1	2	2	2	2	2	2	2	2	2	2	2
1068	2022/4/12 19:11:37	5745秒	2	59	2	2	5	2	2	3	4	3	3	3	3	3	2	1	2	1	2	1	1	1	2	1	1	1	1	1	1	1	1	2	1	1	2	1	1	1	1	1	2	1	1	2	2	2	2
1069	2022/4/12 19:11:58	768秒	2	62	2	2	2	3	3	3	3	3	3	3	3	3	3	2	1	1	2	1	1	3	1	4	2	2	1	5	4	3	1	3	4	4	4	4	3	3	3	3	3	4	3	1	1	2	2
1070	2022/4/12 19:26:37	130秒	2	19	2	2	2	2	2	3	2	2	3	2	2	2	3	2	2	2	2	2	2	2	4	4	4	4	4	3	3	3	3	2	3	3	4	3	3	3	3	2	3	4	3	2	2	3	2
1071	2022/4/12 19:27:34	851秒	2	64	2	2	3	1	1	1	1	3	1	5	2	2	3	4	1	2	1	2	1	5	4	2	1	4	5	2	1	2	5	1	2	2	2	2	1	2	2	2	3	2	2	2	2	2	3
1072	2022/4/12 19:39:13	183秒	1	31	2	2	3	2	2	3	3	3	2	2	4	1	3	2	1	1	3	3	3	3	2	2	2	2	2	3	3	4	2	4	4	4	4	1	2	3	3	2	2	2	3	2	3	2	2
1073	2022/4/12 19:40:08	286秒	2	39	2	2	3	3	3	2	4	4	2	5	4	2	2	1	1	1	1	1	1	1	1	1	1	1	5	1	1	1	1	2	1	1	1	1	1	1	1	1	1	1	1	2	4	4	4
1074	2022/4/12 19:41:25	76秒	2	42	2	2	5	1	1	1	1	1	1	1	1	1	1	1	1	1	1	1	1	1	1	1	1	1	1	1	1	1	1	1	1	1	1	1	1	1	1	1	1	1	1	4	4	4	4
1075	2022/4/12 19:45:22	606秒	1	53	2	2	5	3	2	1	5	4	1	4	4	3	2	1	2	1	1	1	1	2	2	2	2	2	2	1	1	1	1	1	2	1	1	1	1	1	1	1	1	1	1	4	1	4	3
1076	2022/4/12 19:51:07	818秒	1	39	2	2	2	2	3	3	4	2	4	4	3	4	4	2	1	2	3	2	2	3	4	3	2	2	1	4	2	2	1	5	4	4	4	2	2	2	1	2	4	2	2	2	1	2	2
1077	2022/4/12 19:52:46	304秒	2	30	2	2	4	1	1	1	1	5	3	5	5	2	1	1	1	1	1	1	1	1	1	1	1	1	1	1	1	1	1	1	1	1	1	1	1	1	1	1	1	1	1	2	1	4	4
1078	2022/4/12 20:02:22	269秒	2	35	2	2	3	2	1	1	2	1	1	1	1	1	1	1	1	1	1	1	1	1	1	1	1	1	1	1	1	1	1	1	1	1	1	1	1	1	1	1	1	1	1	2	2	2	2
1079	2022/4/12 20:03:36	464秒	2	49	2	2	5	1	1	1	2	2	1	1	3	1	1	1	1	1	1	1	1	1	1	1	1	1	1	1	1	1	1	1	1	1	1	1	2	1	1	1	1	1	1	2	2	3	3
1080	2022/4/12 20:09:59	276秒	2	50	2	2	2	2	2	2	1	3	2	3	3	2	2	3	2	1	3	2	4	4	3	3	3	3	4	3	4	3	1	5	5	5	5	5	5	5	5	5	5	5	5	2	4	4	4
1081	2022/4/12 20:24:30	450秒	2	43	2	2	5	1	1	1	4	4	3	4	4	1	1	1	1	1	1	1	1	1	1	1	1	1	1	1	1	1	1	2	1	2	2	1	2	1	1	1	1	1	1	4	3	4	4
1082	2022/4/12 20:44:47	755秒	2	55	2	2	3	1	1	1	5	5	1	4	4	1	1	1	1	1	1	1	1	1	1	1	1	1	1	1	1	1	1	1	1	1	1	1	1	1	1	1	1	1	1	4	4	4	4
1083	2022/4/12 21:15:12	965秒	1	59	2	1	5	1	1	1	3	1	1	1	1	1	1	1	2	1	1	1	1	1	1	1	1	1	1	1	1	1	1	1	1	1	1	1	1	1	1	1	2	1	1	2	3	1	3
1084	2022/4/12 21:17:46	2411秒	2	，50	2	2	2	3	2	2	2	2	2	2	1	1	1	1	4	1	1	1	1	1	1	1	1	1	1	1	1	1	1	1	1	1	1	1	1	1	1	1	1	1	1	1	1	1	1
1085	2022/4/12 21:18:58	595秒	2	48	2	2	2	1	2	2	5	2	3	4	3	3	2	1	1	1	1	1	1	1	1	1	1	1	1	1	1	2	1	2	1	1	1	1	1	1	1	1	1	1	1	4	2	4	2
1086	2022/4/12 21:34:29	1893秒	1	50	2	2	3	2	2	2	2	4	1	5	5	5	1	1	1	1	1	1	1	1	1	1	1	1	1	1	1	1	1	1	1	1	1	1	1	1	1	1	1	1	1	1	1	4	4
1087	2022/4/12 21:55:38	2200秒	2	69	2	2	5	1	1	1	5	3	2	4	3	2	1	2	1	1	1	1	1	1	2	1	1	2	1	2	1	2	1	1	1	3	2	1	2	1	1	1	1	1	2	4	2	4	3
[truncated: 27 more columns]
